# Supplementary material for: 4-[(2′-Cyano­biphen­yl-4-yl)meth­yl]morpholin-4-ium tetra­fluoridoborate
Source: Acta Crystallogr Sect E Struct Rep Online. 2011 Apr 7;67(Pt 5):o1061. doi: 10.1107/S160053681101186X (PMC3089242; doi:10.1107/S160053681101186X)
Supplement: Supplementary file 1 [file e-67-o1061-sup1.cif]

##############################################################################
#                                                                            #
# This CIF contains the data in a paper accepted for publication in          #
# Acta Crystallographica Section E. It conforms to the requirements of       #
# Notes for Authors for Acta Crystallographica Section E, and has been       #
# peer reviewed under the auspices of the IUCr Commission on Journals.       #
#                                                                            #
# Full details of the Crystallographic Information File format               #
# are given in the paper "The Crystallographic Information File (CIF):       #
# a New Standard Archive File for Crystallography" by S. R. Hall, F. H.      #
# Allen and I. D. Brown [Acta Cryst. (1991), A47, 655-685].                  #
#                                                                            #
# The current version of the core CIF dictionary is obtainable from          #
# ftp://ftp.iucr.org/pub/cif_core.dic.                                       #
#                                                                            #
# Software is freely available for graphical display of the structure(s)     #
# in this CIF. For information consult the CIF software page                 #
# http://www.iucr.org/resources/cif/software.                                #
#                                                                            #
# This file may be used for bona fide research purposes within the           #
# scientific community so long as proper attribution is given to the journal # 
# article from which it was obtained.                                        #
#                                                                            #
##############################################################################
data_I
_audit_creation_method     SHELXL-97
_chemical_name_systematic
;
4-[(2'-Cyanobiphenyl-4-yl)methyl]morpholin-4-ium tetrafluoridoborate
;
_chemical_name_common     ?
_chemical_formula_moiety     'C18 H19 N2 O +, B F4 -'
_chemical_formula_sum     'C18 H19 B F4 N2 O'
_chemical_formula_iupac     'C18 H19 N2 O +, B F4 -'
_chemical_formula_weight     366.16
_chemical_melting_point     ?
_symmetry_cell_setting     triclinic
_symmetry_space_group_name_H-M     'P -1 '
_symmetry_space_group_name_Hall     '-P 1 '
loop_
    _symmetry_equiv_pos_as_xyz
    'x, y, z'
    '-x, -y, -z'
_cell_length_a     9.059(6)
_cell_length_b     9.859(8)
_cell_length_c     10.597(8)
_cell_angle_alpha     76.324(14)
_cell_angle_beta     83.71(2)
_cell_angle_gamma     86.50(3)
_cell_volume     913.5(12)
_cell_formula_units_Z     2
_cell_measurement_reflns_used     2199
_cell_measurement_theta_min     2.5533
_cell_measurement_theta_max     27.4276
_cell_measurement_temperature     298(2)
_exptl_crystal_description     'Prism'
_exptl_crystal_colour     'Colourless'
_exptl_crystal_size_max     0.2000
_exptl_crystal_size_mid     0.2000
_exptl_crystal_size_min     0.2000
_exptl_crystal_density_diffrn     1.331
_exptl_crystal_density_meas     ?
_exptl_crystal_density_method     'not measured'
_exptl_crystal_F_000     380
_exptl_absorpt_coefficient_mu     0.110
_exptl_absorpt_correction_type     multi-scan
_exptl_absorpt_process_details     '(CrystalClear; Rigaku, 2005)'
_exptl_absorpt_correction_T_min     0.978
_exptl_absorpt_correction_T_max     0.978
_exptl_special_details
;
;
_diffrn_ambient_temperature     298(2)
_diffrn_radiation_type     MoK\a
_diffrn_radiation_wavelength     0.71073
_diffrn_radiation_source     'fine-focus sealed tube'
_diffrn_radiation_monochromator     graphite
_diffrn_measurement_device_type     'Rigaku SCXmini diffractometer'
_diffrn_measurement_method     '\w scans'
_diffrn_detector_area_resol_mean     13.6612
_diffrn_reflns_number     9817
_diffrn_reflns_av_R_equivalents     0.0275
_diffrn_reflns_av_sigmaI/netI     0.0335
_diffrn_reflns_theta_min     2.55
_diffrn_reflns_theta_max     27.43
_diffrn_reflns_theta_full     27.43
_diffrn_measured_fraction_theta_max     0.985
_diffrn_measured_fraction_theta_full     0.985
_diffrn_reflns_limit_h_min     -11
_diffrn_reflns_limit_h_max     11
_diffrn_reflns_limit_k_min     -12
_diffrn_reflns_limit_k_max     12
_diffrn_reflns_limit_l_min     -13
_diffrn_reflns_limit_l_max     13
_diffrn_standards_number     0
_diffrn_standards_interval_count     .
_diffrn_standards_interval_time     .
_diffrn_standards_decay_%     ?
_refine_special_details
;
Refinement of <i>F</i>^2^ against ALL reflections. The weighted <i>R</i>-factor
<i>wR</i> and goodness of fit <i>S</i> are based on <i>F</i>^2^, conventional
<i>R</i>-factors <i>R</i> are based on <i>F</i>, with <i>F</i> set to zero for
negative <i>F</i>^2^. The threshold expression of <i>F</i>^2^ >
\s(<i>F</i>^2^) is used only for calculating <i>R</i>-factors(gt) <i>etc</i>.
and is not relevant to the choice of reflections for refinement.
<i>R</i>-factors based on <i>F</i>^2^ are statistically about twice as large
as those based on <i>F</i>, and <i>R</i>- factors based on ALL data will be
even larger.
;
_reflns_number_total     4098
_reflns_number_gt     3039
_reflns_threshold_expression     >2sigma(I)
_refine_ls_structure_factor_coef     Fsqd
_refine_ls_matrix_type     full
_refine_ls_R_factor_all     0.0865
_refine_ls_R_factor_gt     0.0669
_refine_ls_wR_factor_gt     0.1854
_refine_ls_wR_factor_ref     0.2019
_refine_ls_goodness_of_fit_ref     1.059
_refine_ls_restrained_S_all     1.059
_refine_ls_number_reflns     4098
_refine_ls_number_parameters     239
_refine_ls_number_restraints     1
_refine_ls_hydrogen_treatment     mixed
_refine_ls_weighting_scheme     calc
_refine_ls_weighting_details
         'calc w=1/[\s^2^(Fo^2^)+(0.1049P)^2^+0.2107P] where P=(Fo^2^+2Fc^2^)/3'
_atom_sites_solution_hydrogens     geom
_atom_sites_solution_primary     direct
_atom_sites_solution_secondary     difmap
_refine_ls_shift/su_max     0.000
_refine_ls_shift/su_mean     0.000
_refine_diff_density_max     0.486
_refine_diff_density_min     -0.298
_refine_ls_extinction_method     none
_refine_ls_extinction_coef     ?
loop_
    _atom_type_symbol
    _atom_type_description
    _atom_type_scat_dispersion_real
    _atom_type_scat_dispersion_imag
    _atom_type_scat_source
    'C' 'C' 0.0033 0.0016
                         'International Tables Vol C Tables 4.2.6.8 and 6.1.1.4'
    'H' 'H' 0.0000 0.0000
                         'International Tables Vol C Tables 4.2.6.8 and 6.1.1.4'
    'B' 'B' 0.0013 0.0007
                         'International Tables Vol C Tables 4.2.6.8 and 6.1.1.4'
    'N' 'N' 0.0061 0.0033
                         'International Tables Vol C Tables 4.2.6.8 and 6.1.1.4'
    'O' 'O' 0.0106 0.0060
                         'International Tables Vol C Tables 4.2.6.8 and 6.1.1.4'
    'F' 'F' 0.0171 0.0103
                         'International Tables Vol C Tables 4.2.6.8 and 6.1.1.4'
_computing_data_collection     'CrystalClear (Rigaku, 2005)'
_computing_cell_refinement     'CrystalClear (Rigaku, 2005)'
_computing_data_reduction     'CrystalClear (Rigaku, 2005)'
_computing_structure_solution     'SHELXS97 (Sheldrick, 2008)'
_computing_structure_refinement     'SHELXL97 (Sheldrick, 2008)'
_computing_molecular_graphics     'SHELXTL (Sheldrick, 2008)'
_computing_publication_material     'SHELXTL (Sheldrick, 2008)'
loop_
    _atom_site_type_symbol
    _atom_site_label
    _atom_site_fract_x
    _atom_site_fract_y
    _atom_site_fract_z
    _atom_site_U_iso_or_equiv
    _atom_site_adp_type
    _atom_site_calc_flag
    _atom_site_refinement_flags
    _atom_site_occupancy
    _atom_site_symmetry_multiplicity
    _atom_site_disorder_assembly
    _atom_site_disorder_group
    C C1 0.9918(2) 0.3886(3) 0.3969(2) 0.0559(5) Uani d . 1 1 . .
    C C2 1.0478(2) 0.2599(2) 0.47565(19) 0.0472(5) Uani d . 1 1 . .
    C C3 1.1901(2) 0.2084(3) 0.4395(2) 0.0613(6) Uani d . 1 1 . .
    H H3A 1.2463 0.2570 0.3658 0.074 Uiso calc R 1 1 . .
    C C4 1.2460(3) 0.0863(3) 0.5129(3) 0.0662(7) Uani d . 1 1 . .
    H H4A 1.3404 0.0522 0.4890 0.079 Uiso calc R 1 1 . .
    C C5 1.1631(3) 0.0144(3) 0.6214(2) 0.0644(6) Uani d . 1 1 . .
    H H5A 1.2009 -0.0692 0.6700 0.077 Uiso calc R 1 1 . .
    C C6 1.0234(2) 0.0653(2) 0.6593(2) 0.0533(5) Uani d . 1 1 . .
    H H6A 0.9695 0.0162 0.7341 0.064 Uiso calc R 1 1 . .
    C C7 0.9623(2) 0.1888(2) 0.58744(18) 0.0436(4) Uani d . 1 1 . .
    C C8 0.8154(2) 0.24449(19) 0.63377(18) 0.0424(4) Uani d . 1 1 . .
    C C9 0.7937(2) 0.2673(2) 0.75930(19) 0.0521(5) Uani d . 1 1 . .
    H H9A 0.8707 0.2464 0.8128 0.062 Uiso calc R 1 1 . .
    C C10 0.6601(2) 0.3203(3) 0.8053(2) 0.0564(5) Uani d . 1 1 . .
    H H10A 0.6487 0.3376 0.8885 0.068 Uiso calc R 1 1 . .
    C C11 0.5416(2) 0.3483(2) 0.7281(2) 0.0475(5) Uani d . 1 1 . .
    C C12 0.5617(2) 0.3237(2) 0.6039(2) 0.0513(5) Uani d . 1 1 . .
    H H12A 0.4831 0.3409 0.5519 0.062 Uiso calc R 1 1 . .
    C C13 0.6973(2) 0.2736(2) 0.55624(19) 0.0480(5) Uani d . 1 1 . .
    H H13A 0.7098 0.2594 0.4720 0.058 Uiso calc R 1 1 . .
    C C14 0.3952(2) 0.4050(2) 0.7809(2) 0.0570(6) Uani d . 1 1 . .
    H H14A 0.4119 0.4897 0.8081 0.068 Uiso calc R 1 1 . .
    H H14B 0.3293 0.4291 0.7120 0.068 Uiso calc R 1 1 . .
    C C16 0.2802(2) 0.1734(2) 0.8569(2) 0.0523(5) Uani d . 1 1 . .
    H H16A 0.3689 0.1267 0.8251 0.063 Uiso calc R 1 1 . .
    H H16B 0.2158 0.1995 0.7870 0.063 Uiso calc R 1 1 . .
    C C17 0.2012(3) 0.0752(2) 0.9722(3) 0.0633(6) Uani d . 1 1 . .
    H H17A 0.1733 -0.0066 0.9457 0.076 Uiso calc R 1 1 . .
    H H17B 0.2678 0.0446 1.0400 0.076 Uiso calc R 1 1 . .
    C C18 0.1109(3) 0.2580(3) 1.0663(2) 0.0645(6) Uani d . 1 1 . .
    H H18A 0.1768 0.2267 1.1345 0.077 Uiso calc R 1 1 . .
    H H18B 0.0222 0.3002 1.1034 0.077 Uiso calc R 1 1 . .
    C C19 0.1868(2) 0.3662(2) 0.9572(2) 0.0550(5) Uani d . 1 1 . .
    H H19A 0.1184 0.4039 0.8922 0.066 Uiso calc R 1 1 . .
    H H19B 0.2162 0.4423 0.9914 0.066 Uiso calc R 1 1 . .
    N N1 0.9501(3) 0.4903(3) 0.3325(2) 0.0805(7) Uani d . 1 1 . .
    N N2 0.32178(17) 0.30144(17) 0.89484(16) 0.0432(4) Uani d D 1 1 . .
    H H2 0.384(2) 0.273(3) 0.958(2) 0.064(7) Uiso d D 1 1 . .
    O O1 0.07139(17) 0.14212(18) 1.02265(16) 0.0638(4) Uani d . 1 1 . .
    B B1 0.5558(3) 0.2295(3) 1.1710(3) 0.0583(6) Uani d . 1 1 . .
    F F1 0.4631(2) 0.33813(19) 1.1168(2) 0.1044(7) Uani d . 1 1 . .
    F F2 0.70030(18) 0.2643(2) 1.13544(18) 0.0962(6) Uani d . 1 1 . .
    F F3 0.5250(3) 0.1264(2) 1.1129(3) 0.1298(9) Uani d . 1 1 . .
    F F4 0.5317(2) 0.2022(4) 1.29990(17) 0.1466(12) Uani d . 1 1 . .
loop_
    _atom_site_aniso_label
    _atom_site_aniso_U_11
    _atom_site_aniso_U_22
    _atom_site_aniso_U_33
    _atom_site_aniso_U_12
    _atom_site_aniso_U_13
    _atom_site_aniso_U_23
    C1 0.0508(12) 0.0678(14) 0.0446(11) -0.0121(10) -0.0021(9) -0.0030(10)
    C2 0.0432(10) 0.0557(11) 0.0435(10) -0.0053(8) -0.0042(8) -0.0122(8)
    C3 0.0464(12) 0.0853(16) 0.0557(12) -0.0068(11) 0.0029(9) -0.0257(12)
    C4 0.0478(12) 0.0833(17) 0.0756(16) 0.0131(11) -0.0107(11) -0.0360(14)
    C5 0.0664(14) 0.0620(13) 0.0698(15) 0.0143(11) -0.0248(12) -0.0215(12)
    C6 0.0572(12) 0.0519(11) 0.0503(11) 0.0005(9) -0.0105(9) -0.0090(9)
    C7 0.0411(10) 0.0486(10) 0.0421(10) -0.0043(8) -0.0064(7) -0.0107(8)
    C8 0.0398(9) 0.0442(10) 0.0409(9) -0.0062(7) -0.0018(7) -0.0049(8)
    C9 0.0424(10) 0.0708(13) 0.0423(10) -0.0109(9) -0.0033(8) -0.0099(9)
    C10 0.0463(11) 0.0756(15) 0.0490(11) -0.0132(10) 0.0053(8) -0.0196(10)
    C11 0.0411(10) 0.0427(10) 0.0556(11) -0.0074(8) 0.0039(8) -0.0077(8)
    C12 0.0441(10) 0.0528(11) 0.0541(11) -0.0020(8) -0.0094(8) -0.0047(9)
    C13 0.0476(11) 0.0542(11) 0.0423(10) -0.0019(8) -0.0062(8) -0.0106(8)
    C14 0.0495(11) 0.0417(10) 0.0723(14) -0.0059(8) 0.0111(10) -0.0054(10)
    C16 0.0475(11) 0.0501(11) 0.0614(12) -0.0106(8) 0.0070(9) -0.0208(10)
    C17 0.0554(13) 0.0523(12) 0.0777(15) -0.0121(10) 0.0077(11) -0.0101(11)
    C18 0.0563(13) 0.0836(16) 0.0521(12) -0.0033(11) 0.0075(10) -0.0183(12)
    C19 0.0485(11) 0.0586(12) 0.0594(12) 0.0031(9) 0.0049(9) -0.0224(10)
    N1 0.0768(15) 0.0817(15) 0.0685(13) -0.0147(12) -0.0147(11) 0.0177(12)
    N2 0.0370(8) 0.0448(8) 0.0486(9) -0.0033(6) -0.0026(7) -0.0125(7)
    O1 0.0457(8) 0.0748(11) 0.0671(10) -0.0151(7) 0.0091(7) -0.0123(8)
    B1 0.0525(14) 0.0645(15) 0.0594(15) 0.0077(11) -0.0145(11) -0.0158(12)
    F1 0.1023(14) 0.0844(12) 0.1375(16) 0.0327(10) -0.0665(12) -0.0316(11)
    F2 0.0606(10) 0.1263(15) 0.0970(12) -0.0091(9) -0.0087(8) -0.0145(11)
    F3 0.1141(16) 0.0880(13) 0.211(3) -0.0028(11) -0.0255(16) -0.0766(16)
    F4 0.0801(13) 0.281(3) 0.0580(10) 0.0229(16) -0.0057(8) -0.0060(14)
_geom_special_details
;
All e.s.d.'s (except the e.s.d. in the dihedral angle between two l.s. planes)
are estimated using the full covariance matrix. The cell e.s.d.'s are taken
into account individually in the estimation of e.s.d.'s in distances, angles
and torsion angles; correlations between e.s.d.'s in cell parameters are only
used when they are defined by crystal symmetry. An approximate (isotropic)
treatment of cell e.s.d.'s is used for estimating e.s.d.'s involving l.s.
planes.
;
loop_
    _geom_bond_atom_site_label_1
    _geom_bond_atom_site_label_2
    _geom_bond_site_symmetry_2
    _geom_bond_distance
    _geom_bond_publ_flag
    C1 N1 . 1.140(3) ?
    C1 C2 . 1.441(3) ?
    C2 C7 . 1.403(3) ?
    C2 C3 . 1.403(3) ?
    C3 C4 . 1.372(4) ?
    C3 H3A . 0.9300 ?
    C4 C5 . 1.371(4) ?
    C4 H4A . 0.9300 ?
    C5 C6 . 1.386(3) ?
    C5 H5A . 0.9300 ?
    C6 C7 . 1.393(3) ?
    C6 H6A . 0.9300 ?
    C7 C8 . 1.486(3) ?
    C8 C9 . 1.392(3) ?
    C8 C13 . 1.395(3) ?
    C9 C10 . 1.374(3) ?
    C9 H9A . 0.9300 ?
    C10 C11 . 1.396(3) ?
    C10 H10A . 0.9300 ?
    C11 C12 . 1.386(3) ?
    C11 C14 . 1.509(3) ?
    C12 C13 . 1.384(3) ?
    C12 H12A . 0.9300 ?
    C13 H13A . 0.9300 ?
    C14 N2 . 1.506(3) ?
    C14 H14A . 0.9700 ?
    C14 H14B . 0.9700 ?
    C16 N2 . 1.493(3) ?
    C16 C17 . 1.509(3) ?
    C16 H16A . 0.9700 ?
    C16 H16B . 0.9700 ?
    C17 O1 . 1.428(3) ?
    C17 H17A . 0.9700 ?
    C17 H17B . 0.9700 ?
    C18 O1 . 1.408(3) ?
    C18 C19 . 1.510(3) ?
    C18 H18A . 0.9700 ?
    C18 H18B . 0.9700 ?
    C19 N2 . 1.505(3) ?
    C19 H19A . 0.9700 ?
    C19 H19B . 0.9700 ?
    N2 H2 . 0.904(16) ?
    B1 F4 . 1.324(3) ?
    B1 F3 . 1.363(3) ?
    B1 F2 . 1.363(3) ?
    B1 F1 . 1.374(3) ?
loop_
    _geom_angle_atom_site_label_1
    _geom_angle_atom_site_label_2
    _geom_angle_atom_site_label_3
    _geom_angle_site_symmetry_1
    _geom_angle_site_symmetry_3
    _geom_angle
    _geom_angle_publ_flag
    N1 C1 C2 . . 178.5(3) ?
    C7 C2 C3 . . 120.7(2) ?
    C7 C2 C1 . . 120.47(18) ?
    C3 C2 C1 . . 118.78(19) ?
    C4 C3 C2 . . 120.0(2) ?
    C4 C3 H3A . . 120.0 ?
    C2 C3 H3A . . 120.0 ?
    C5 C4 C3 . . 120.1(2) ?
    C5 C4 H4A . . 120.0 ?
    C3 C4 H4A . . 120.0 ?
    C4 C5 C6 . . 120.5(2) ?
    C4 C5 H5A . . 119.8 ?
    C6 C5 H5A . . 119.8 ?
    C5 C6 C7 . . 121.3(2) ?
    C5 C6 H6A . . 119.4 ?
    C7 C6 H6A . . 119.4 ?
    C6 C7 C2 . . 117.45(19) ?
    C6 C7 C8 . . 120.07(17) ?
    C2 C7 C8 . . 122.40(18) ?
    C9 C8 C13 . . 118.51(18) ?
    C9 C8 C7 . . 119.17(17) ?
    C13 C8 C7 . . 122.31(18) ?
    C10 C9 C8 . . 121.01(19) ?
    C10 C9 H9A . . 119.5 ?
    C8 C9 H9A . . 119.5 ?
    C9 C10 C11 . . 120.4(2) ?
    C9 C10 H10A . . 119.8 ?
    C11 C10 H10A . . 119.8 ?
    C12 C11 C10 . . 118.88(19) ?
    C12 C11 C14 . . 121.43(19) ?
    C10 C11 C14 . . 119.7(2) ?
    C13 C12 C11 . . 120.69(19) ?
    C13 C12 H12A . . 119.7 ?
    C11 C12 H12A . . 119.7 ?
    C12 C13 C8 . . 120.45(19) ?
    C12 C13 H13A . . 119.8 ?
    C8 C13 H13A . . 119.8 ?
    N2 C14 C11 . . 112.09(17) ?
    N2 C14 H14A . . 109.2 ?
    C11 C14 H14A . . 109.2 ?
    N2 C14 H14B . . 109.2 ?
    C11 C14 H14B . . 109.2 ?
    H14A C14 H14B . . 107.9 ?
    N2 C16 C17 . . 110.42(18) ?
    N2 C16 H16A . . 109.6 ?
    C17 C16 H16A . . 109.6 ?
    N2 C16 H16B . . 109.6 ?
    C17 C16 H16B . . 109.6 ?
    H16A C16 H16B . . 108.1 ?
    O1 C17 C16 . . 110.81(19) ?
    O1 C17 H17A . . 109.5 ?
    C16 C17 H17A . . 109.5 ?
    O1 C17 H17B . . 109.5 ?
    C16 C17 H17B . . 109.5 ?
    H17A C17 H17B . . 108.1 ?
    O1 C18 C19 . . 111.95(18) ?
    O1 C18 H18A . . 109.2 ?
    C19 C18 H18A . . 109.2 ?
    O1 C18 H18B . . 109.2 ?
    C19 C18 H18B . . 109.2 ?
    H18A C18 H18B . . 107.9 ?
    N2 C19 C18 . . 110.08(18) ?
    N2 C19 H19A . . 109.6 ?
    C18 C19 H19A . . 109.6 ?
    N2 C19 H19B . . 109.6 ?
    C18 C19 H19B . . 109.6 ?
    H19A C19 H19B . . 108.2 ?
    C16 N2 C19 . . 109.84(16) ?
    C16 N2 C14 . . 112.09(17) ?
    C19 N2 C14 . . 111.26(16) ?
    C16 N2 H2 . . 107.1(16) ?
    C19 N2 H2 . . 105.8(16) ?
    C14 N2 H2 . . 110.5(16) ?
    C18 O1 C17 . . 110.10(17) ?
    F4 B1 F3 . . 116.5(3) ?
    F4 B1 F2 . . 108.7(2) ?
    F3 B1 F2 . . 109.0(2) ?
    F4 B1 F1 . . 109.9(2) ?
    F3 B1 F1 . . 102.7(2) ?
    F2 B1 F1 . . 109.9(2) ?
loop_
    _geom_torsion_atom_site_label_1
    _geom_torsion_atom_site_label_2
    _geom_torsion_atom_site_label_3
    _geom_torsion_atom_site_label_4
    _geom_torsion_site_symmetry_1
    _geom_torsion_site_symmetry_2
    _geom_torsion_site_symmetry_3
    _geom_torsion_site_symmetry_4
    _geom_torsion
    _geom_torsion_publ_flag
    C7 C2 C3 C4 . . . . 0.8(3) ?
    C1 C2 C3 C4 . . . . 179.9(2) ?
    C2 C3 C4 C5 . . . . 0.1(3) ?
    C3 C4 C5 C6 . . . . -1.1(4) ?
    C4 C5 C6 C7 . . . . 1.2(3) ?
    C5 C6 C7 C2 . . . . -0.3(3) ?
    C5 C6 C7 C8 . . . . -177.10(19) ?
    C3 C2 C7 C6 . . . . -0.7(3) ?
    C1 C2 C7 C6 . . . . -179.81(19) ?
    C3 C2 C7 C8 . . . . 176.01(18) ?
    C1 C2 C7 C8 . . . . -3.1(3) ?
    C6 C7 C8 C9 . . . . 54.6(3) ?
    C2 C7 C8 C9 . . . . -122.0(2) ?
    C6 C7 C8 C13 . . . . -124.7(2) ?
    C2 C7 C8 C13 . . . . 58.6(3) ?
    C13 C8 C9 C10 . . . . -1.5(3) ?
    C7 C8 C9 C10 . . . . 179.17(19) ?
    C8 C9 C10 C11 . . . . 2.0(3) ?
    C9 C10 C11 C12 . . . . -0.9(3) ?
    C9 C10 C11 C14 . . . . 179.33(19) ?
    C10 C11 C12 C13 . . . . -0.8(3) ?
    C14 C11 C12 C13 . . . . 179.01(18) ?
    C11 C12 C13 C8 . . . . 1.3(3) ?
    C9 C8 C13 C12 . . . . -0.2(3) ?
    C7 C8 C13 C12 . . . . 179.14(18) ?
    C12 C11 C14 N2 . . . . 114.6(2) ?
    C10 C11 C14 N2 . . . . -65.7(3) ?
    N2 C16 C17 O1 . . . . 58.1(3) ?
    O1 C18 C19 N2 . . . . -56.8(3) ?
    C17 C16 N2 C19 . . . . -53.4(2) ?
    C17 C16 N2 C14 . . . . -177.59(18) ?
    C18 C19 N2 C16 . . . . 52.3(2) ?
    C18 C19 N2 C14 . . . . 176.95(18) ?
    C11 C14 N2 C16 . . . . -64.1(2) ?
    C11 C14 N2 C19 . . . . 172.46(17) ?
    C19 C18 O1 C17 . . . . 61.2(2) ?
    C16 C17 O1 C18 . . . . -61.4(3) ?
loop_
    _geom_hbond_atom_site_label_D
    _geom_hbond_atom_site_label_H
    _geom_hbond_atom_site_label_A
    _geom_hbond_site_symmetry_A
    _geom_hbond_distance_DH
    _geom_hbond_distance_HA
    _geom_hbond_distance_DA
    _geom_hbond_angle_DHA
    N2 H2 F1 . 0.904(16) 2.14(2) 2.902(3) 141(2)
    N2 H2 F3 . 0.904(16) 2.353(18) 3.219(3) 161(2)
data_global
_journal_date_recd_electronic     2011-03-21
_journal_date_accepted     2011-03-30
_journal_name_full     'Acta Crystallographica, Section E'
_journal_year     2011
_journal_volume     67
_journal_issue      5
_journal_page_first     o1061
_journal_page_last     o1061
_journal_paper_category     QO
_journal_coeditor_code     JH2276
_publ_contact_author_name     'Xiu-juan Li*'
_publ_contact_author_address
;
College of Food Engineering, RiZhao Polytechnic, RiZhao 276826, P. R. China
;
_publ_contact_author_email     'lxj818@163.com'
_publ_contact_author_fax     '86-0633-8172898'
_publ_contact_author_phone     '86-0633-8172898'
_publ_section_title
;
4-[(2'-Cyanobiphenyl-4-yl)methyl]morpholin-4-ium tetrafluoridoborate
;
loop_
    _publ_author_name
    _publ_author_footnote
    _publ_author_address
    'Li, Xiu-juan' .
;
College of Food Engineering, RiZhao Polytechnic, RiZhao 276826,
People's Republic of China
;
    'Huang, Xian-gang' .
;
College of Food Engineering, RiZhao Polytechnic, RiZhao 276826,
People's Republic of China
;
    'Li, Kang-jun' .
;
College of Food Engineering, RiZhao Polytechnic, RiZhao 276826,
People's Republic of China
;
_publ_section_synopsis     .
