# Supplementary material for: 4-[(2′-Cyano­biphen­yl-4-yl)meth­yl]morpholin-4-ium tetra­fluoridoborate
Source: Acta Crystallogr Sect E Struct Rep Online. 2011 Apr 7;67(Pt 5):o1061. doi: 10.1107/S160053681101186X (PMC3089242; doi:10.1107/S160053681101186X)
Supplement: Supplementary file 2 [file e-67-o1061-Isup2.hkl]

# 
# h,k,l, Fc-squared, Fo-squared, sigma(Fo-squared) and status flag 
# 
data_I
_shelx_title ' F in P-1' 
_shelx_refln_list_code          4 
_shelx_F_calc_maximum       53.14 
_exptl_crystal_F_000       380.00 
_reflns_d_resolution_high  0.7714 
 
loop_ 
 _symmetry_equiv_pos_as_xyz 
 'x, y, z' 
 '-x, -y, -z' 
 
_cell_length_a     9.0591 
_cell_length_b     9.8592 
_cell_length_c    10.5968 
_cell_angle_alpha  76.324 
_cell_angle_beta   83.706 
_cell_angle_gamma  86.497 
 
_shelx_F_squared_multiplier     1.000 
 
loop_ 
 _refln_index_h 
 _refln_index_k 
 _refln_index_l 
 _refln_F_squared_calc 
 _refln_F_squared_meas 
 _refln_F_squared_sigma 
 _refln_observed_status 
   2   0   0      462.39      481.44      4.49 o 
   3   0   0      114.65      105.02      1.49 o 
   4   0   0     1333.85     1411.59     11.85 o 
   5   0   0        3.44        1.93      0.28 o 
   6   0   0      164.73      184.22      2.35 o 
   7   0   0        0.41       -0.02      1.60 o 
   8   0   0      308.89      325.34      7.76 o 
   9   0   0        0.90        2.47      0.78 o 
  10   0   0        1.18        2.58      1.04 o 
  11   0   0        3.17        5.11      1.03 o 
 -11   1   0        0.93        1.34      1.32 o 
 -10   1   0        7.77        4.25      1.14 o 
  -9   1   0       17.05       21.91      2.16 o 
  -8   1   0       12.58       16.22      1.64 o 
  -7   1   0      207.96      215.75     10.75 o 
  -6   1   0      159.80      144.07      2.03 o 
  -5   1   0       57.95       49.42      1.20 o 
  -4   1   0      552.13      524.91      3.45 o 
  -3   1   0      310.83      296.98      4.07 o 
  -2   1   0      551.12      566.92      3.54 o 
  -1   1   0      866.61      620.88      5.05 o 
   1   1   0      337.80      247.80      3.00 o 
   3   1   0      424.78      438.54      3.85 o 
   4   1   0        1.81        0.87      0.83 o 
   5   1   0       15.18        8.23      0.89 o 
   6   1   0      240.05      224.28      5.26 o 
   7   1   0       81.76       80.48      2.18 o 
   8   1   0        0.42        0.09      1.10 o 
   9   1   0        1.97        1.27      0.88 o 
  10   1   0        1.14        1.32      0.43 o 
  11   1   0        1.58        1.69      0.77 o 
 -11   2   0        5.48        5.12      1.14 o 
 -10   2   0        1.90        1.10      0.80 o 
  -9   2   0       12.63       15.60      1.80 o 
  -8   2   0      149.08      155.88      5.59 o 
  -7   2   0       20.18       25.39      1.37 o 
  -6   2   0        0.65        1.14      0.52 o 
  -5   2   0      442.37      443.74      5.33 o 
  -4   2   0       89.67       84.51      1.00 o 
  -3   2   0      185.63      178.93      1.65 o 
  -2   2   0      484.76      502.29      5.44 o 
   1   2   0      107.76       98.51      1.22 o 
   2   2   0        0.23       -0.14      0.45 o 
   4   2   0      569.73      585.27      4.06 o 
   5   2   0      134.05      125.13      4.03 o 
   6   2   0       85.10       96.93      2.33 o 
   7   2   0        0.37        1.16      0.74 o 
   8   2   0      195.42      196.79      7.27 o 
   9   2   0        3.54        2.82      0.87 o 
  10   2   0        1.45        1.78      0.55 o 
  11   2   0        1.03        1.29      0.77 o 
 -11   3   0        1.91        3.94      1.24 o 
 -10   3   0        0.70        2.34      0.85 o 
  -9   3   0        7.89        8.73      1.59 o 
  -8   3   0        1.13        0.15      0.63 o 
  -7   3   0       83.12       84.36      2.70 o 
  -6   3   0      175.07      168.71      3.55 o 
  -5   3   0       69.31       75.49      2.58 o 
  -4   3   0      217.17      219.64      3.95 o 
  -3   3   0      176.89      208.85      2.97 o 
  -2   3   0      426.52      425.97      2.99 o 
  -1   3   0      342.04      329.00      2.98 o 
   0   3   0      518.57      491.12      5.88 o 
   2   3   0       27.23       23.22      1.00 o 
   3   3   0      187.19      171.89      1.47 o 
   4   3   0        0.03        1.29      0.44 o 
   5   3   0        1.77        2.42      0.40 o 
   6   3   0       76.03       71.99      8.07 o 
   7   3   0        5.52        7.70      1.07 o 
   8   3   0       10.61       13.95      1.59 o 
   9   3   0      167.02      177.82      5.58 o 
  10   3   0        1.91        1.41      0.92 o 
  11   3   0        1.89        1.33      0.70 o 
 -10   4   0       10.02       10.56      1.59 o 
  -9   4   0       12.68       14.12      2.37 o 
  -8   4   0       34.33       42.09      3.27 o 
  -7   4   0       65.97       69.73      2.78 o 
  -6   4   0       42.57       33.60      2.24 o 
  -5   4   0       31.55       28.75      1.20 o 
  -4   4   0       66.00       65.17      2.41 o 
  -3   4   0      143.15      142.07      1.64 o 
  -2   4   0      260.27      233.02      2.80 o 
  -1   4   0      387.87      437.42      4.08 o 
   0   4   0       64.05       58.85      1.68 o 
   1   4   0      853.91      904.69     13.73 o 
   2   4   0     1536.18     1737.83     23.17 o 
   3   4   0        6.40        4.98      1.37 o 
   4   4   0       53.94       58.36      1.87 o 
   5   4   0       53.26       57.44      2.01 o 
   6   4   0        2.52        2.23      0.91 o 
   7   4   0        7.83       10.46      1.70 o 
   8   4   0       56.84       54.86      3.22 o 
   9   4   0       26.62       29.00      2.98 o 
  10   4   0        4.68        3.11      1.02 o 
  11   4   0        8.94        7.27      1.12 o 
 -10   5   0       15.14       13.74      2.89 o 
  -9   5   0        1.79        1.92      0.73 o 
  -8   5   0        4.88        3.95      0.60 o 
  -7   5   0        1.08        2.42      0.67 o 
  -6   5   0       25.34       25.09      2.07 o 
  -5   5   0      123.43      113.50      2.07 o 
  -4   5   0       19.82       22.92      1.30 o 
  -3   5   0        0.14        0.96      0.43 o 
  -2   5   0        4.32        5.76      0.39 o 
  -1   5   0        3.65        4.44      0.51 o 
   0   5   0      189.61      209.45      2.14 o 
   1   5   0      377.73      427.94      3.51 o 
   2   5   0       12.20        8.73      0.63 o 
   3   5   0      369.61      369.50      3.90 o 
   4   5   0        1.10        0.24      0.55 o 
   5   5   0       93.14       93.40      2.44 o 
   6   5   0        2.94        3.35      0.65 o 
   7   5   0       24.33       25.29      2.09 o 
   8   5   0       33.04       36.22      2.16 o 
   9   5   0      135.02      140.74      3.57 o 
  10   5   0        4.99        5.45      1.05 o 
 -10   6   0       18.54       31.72      3.02 o 
  -9   6   0        4.03        3.38      1.39 o 
  -8   6   0        0.67        1.67      0.72 o 
  -7   6   0        2.41        2.39      0.50 o 
  -6   6   0        6.38        6.62      0.89 o 
  -5   6   0       98.58      104.12      4.74 o 
  -4   6   0       63.45       65.65      1.79 o 
  -3   6   0      109.00       95.71      1.71 o 
  -2   6   0      191.67      179.65      2.91 o 
  -1   6   0        4.39        1.57      0.54 o 
   0   6   0        1.43        4.08      0.63 o 
   1   6   0      348.49      313.11      3.56 o 
   2   6   0      200.51      163.93      6.52 o 
   3   6   0       73.20       91.02      1.75 o 
   4   6   0       79.04       66.75      1.60 o 
   5   6   0       22.23       23.95      1.29 o 
   6   6   0        1.73        0.94      0.43 o 
   7   6   0        0.03        1.84      0.98 o 
   8   6   0        8.11       11.49      1.93 o 
   9   6   0        5.96        7.17      1.21 o 
  10   6   0       17.49       18.19      3.08 o 
  -9   7   0       12.03       19.04      3.46 o 
  -8   7   0        0.02        1.38      0.76 o 
  -7   7   0       15.08       15.31      1.92 o 
  -6   7   0       23.78       24.21      2.43 o 
  -5   7   0       88.65       91.58      2.69 o 
  -4   7   0       87.43       93.71      2.53 o 
  -3   7   0        0.64        1.48      0.70 o 
  -2   7   0       49.96       63.50      1.93 o 
  -1   7   0       13.27       13.59      1.07 o 
   0   7   0        5.64        6.78      0.72 o 
   1   7   0       46.30       48.12      1.42 o 
   2   7   0       15.29       15.90      1.56 o 
   3   7   0      368.15      377.70      4.82 o 
   4   7   0       21.55       18.65      1.09 o 
   5   7   0       46.33       59.12      2.38 o 
   6   7   0        9.76       11.83      0.70 o 
   7   7   0        7.37        7.16      1.37 o 
   8   7   0        0.29        1.62      0.74 o 
   9   7   0        2.58        1.93      0.87 o 
  -8   8   0        0.00        0.57      0.52 o 
  -7   8   0        0.52        1.43      0.81 o 
  -6   8   0        0.18        1.01      0.71 o 
  -5   8   0        0.33        1.97      0.99 o 
  -4   8   0        0.17       -0.12      1.75 o 
  -3   8   0        1.61        1.59      0.46 o 
  -2   8   0        0.47        0.66      0.59 o 
  -1   8   0       19.66       16.50      1.07 o 
   0   8   0       15.70       20.92      1.25 o 
   1   8   0       10.31       10.59      0.94 o 
   2   8   0       37.29       43.34      2.34 o 
   3   8   0      273.31      291.69      5.85 o 
   4   8   0        8.46        7.32      0.76 o 
   5   8   0        4.66        3.64      0.64 o 
   6   8   0        2.35        1.54      0.63 o 
   7   8   0        1.85        2.68      1.12 o 
   8   8   0        1.48        1.82      0.66 o 
   9   8   0        9.16       10.64      2.30 o 
  -7   9   0        0.02        0.35      0.51 o 
  -6   9   0        0.57        1.48      2.41 o 
  -5   9   0        0.15        1.47      0.54 o 
  -4   9   0        1.05        1.91      0.87 o 
  -3   9   0       19.71       23.39      2.50 o 
  -2   9   0       55.55       64.91      3.23 o 
  -1   9   0      155.81      155.24      3.90 o 
   0   9   0        9.48        8.46      0.84 o 
   1   9   0        9.77       13.48      1.24 o 
   2   9   0        3.19        2.88      0.53 o 
   3   9   0      160.32      182.65      4.31 o 
   4   9   0       43.52       50.82      1.93 o 
   5   9   0        1.57        1.44      0.52 o 
   6   9   0        0.80        1.36      0.69 o 
   7   9   0        0.59        0.26      0.56 o 
   8   9   0        1.95        3.10      1.09 o 
  -6  10   0        0.07        0.91      1.94 o 
  -5  10   0        0.92        1.55      0.70 o 
  -4  10   0        0.25        0.63      0.95 o 
  -3  10   0       14.33       12.69      1.67 o 
  -2  10   0        1.44        2.32      1.12 o 
  -1  10   0        2.89        3.07      1.14 o 
   0  10   0        1.33        0.73      0.51 o 
   1  10   0        2.06        2.62      0.62 o 
   2  10   0        3.61        2.75      0.68 o 
   3  10   0       19.46       18.94      2.10 o 
   4  10   0       15.98       16.32      1.83 o 
   5  10   0        5.38        2.97      0.75 o 
   6  10   0        0.00        0.70      0.57 o 
   7  10   0        2.22        2.82      0.92 o 
  -5  11   0        8.88       10.14      1.43 o 
  -4  11   0        0.17        0.22      0.59 o 
  -3  11   0        1.42        0.50      0.91 o 
  -2  11   0       18.12       18.25      2.89 o 
  -1  11   0       16.74       12.19      2.00 o 
   0  11   0        0.29        1.86      1.08 o 
   1  11   0        2.10        3.09      1.08 o 
   2  11   0        1.46        1.43      0.49 o 
   3  11   0        0.02        0.36      0.57 o 
   4  11   0       32.71       26.15      3.23 o 
   5  11   0        3.31        2.79      0.57 o 
  -2  12   0        1.51        1.62      1.40 o 
  -1  12   0        0.78        0.79      0.59 o 
   0  12   0        9.29        8.96      2.32 o 
   1  12   0        0.28        1.35      0.63 o 
   2  12   0        1.00        1.62      0.71 o 
   3  12   0        0.22        1.95      0.85 o 
  -2 -12   1        0.15        1.33      0.78 o 
  -1 -12   1        0.08        0.79      0.50 o 
   0 -12   1        1.95        1.29      1.03 o 
   1 -12   1        1.01        1.67      0.79 o 
  -5 -11   1        9.82        7.20      1.45 o 
  -4 -11   1        2.75        2.51      1.16 o 
  -3 -11   1        4.47        2.94      2.00 o 
  -2 -11   1        0.02        0.46      0.71 o 
  -1 -11   1        2.56        1.94      0.94 o 
   0 -11   1        0.29        0.92      1.68 o 
   1 -11   1        0.61        0.96      0.85 o 
   2 -11   1        0.15        0.95      0.86 o 
   3 -11   1       11.84       12.19      2.05 o 
   4 -11   1       15.31       16.80      2.00 o 
  -6 -10   1        0.74        1.13      0.35 o 
  -5 -10   1        2.42        1.39      0.50 o 
  -4 -10   1       10.64        8.68      1.66 o 
  -3 -10   1       11.70       10.51      1.18 o 
  -2 -10   1        0.02        0.40      0.38 o 
  -1 -10   1        3.27        4.51      0.88 o 
   0 -10   1        0.06        0.89      0.63 o 
   1 -10   1        1.29        1.85      0.93 o 
   2 -10   1        7.82        8.64      1.46 o 
   3 -10   1       19.13       19.04      2.05 o 
   4 -10   1        0.04        2.51      0.87 o 
   5 -10   1        0.80        1.05      0.67 o 
   6 -10   1        0.05        0.04      0.86 o 
  -7  -9   1        9.43       11.84      1.58 o 
  -6  -9   1        0.01       -0.07      0.40 o 
  -5  -9   1        0.44        0.82      0.48 o 
  -4  -9   1       10.87       12.70      1.55 o 
  -3  -9   1      136.48      117.72      3.28 o 
  -2  -9   1        0.90        1.12      0.76 o 
  -1  -9   1        7.21        5.99      0.70 o 
   0  -9   1       17.51       16.74      0.90 o 
   1  -9   1        4.87        7.13      1.33 o 
   2  -9   1      129.02      148.41      5.21 o 
   3  -9   1       23.73       26.10      2.71 o 
   4  -9   1        0.19        0.02      1.00 o 
   5  -9   1       16.29       15.82      2.13 o 
   6  -9   1        0.03        1.27      0.76 o 
   7  -9   1        2.83        2.65      0.81 o 
  -8  -8   1        0.05        1.23      0.75 o 
  -7  -8   1        1.36        0.45      0.88 o 
  -6  -8   1        0.05        0.96      1.01 o 
  -5  -8   1        5.39        5.86      0.63 o 
  -4  -8   1       16.97       13.80      1.13 o 
  -3  -8   1       42.00       43.25      1.78 o 
  -2  -8   1      124.16      110.01      2.77 o 
  -1  -8   1        0.03        0.30      0.65 o 
   0  -8   1       11.31       10.14      0.77 o 
   1  -8   1        4.26        5.19      0.53 o 
   2  -8   1        6.84        4.93      0.55 o 
   3  -8   1        0.02       -0.92      0.92 o 
   4  -8   1       22.33       20.51      1.91 o 
   5  -8   1        0.19        0.70      0.67 o 
   6  -8   1        9.44        8.23      1.26 o 
   7  -8   1        3.25        4.22      1.09 o 
   8  -8   1        2.07        3.36      0.94 o 
  -9  -7   1       16.08       15.43      2.44 o 
  -8  -7   1        0.80        0.51      1.11 o 
  -7  -7   1       39.88       44.16      2.87 o 
  -6  -7   1        5.15        8.27      0.78 o 
  -5  -7   1        8.53        9.86      0.92 o 
  -4  -7   1       13.58       13.29      1.18 o 
  -3  -7   1       14.54       12.07      1.01 o 
  -2  -7   1      160.22      153.64      6.04 o 
  -1  -7   1        3.20        5.38      0.72 o 
   0  -7   1        0.25        0.01      0.64 o 
   1  -7   1       46.11       60.53      1.94 o 
   2  -7   1       68.20       83.73      1.71 o 
   3  -7   1       14.68       17.49      0.92 o 
   4  -7   1        1.17        0.28      0.60 o 
   5  -7   1       63.99       64.01      4.55 o 
   6  -7   1       60.34       60.84      2.50 o 
   7  -7   1        1.22        0.79      0.78 o 
   8  -7   1        2.11        3.00      0.90 o 
   9  -7   1        1.12        2.00      0.81 o 
 -10  -6   1        3.10        3.01      1.26 o 
  -9  -6   1        0.52        2.33      0.81 o 
  -8  -6   1       13.86       16.42      2.25 o 
  -7  -6   1        0.80        0.75      0.67 o 
  -6  -6   1        0.78        1.80      0.51 o 
  -5  -6   1        0.14       -0.02      0.64 o 
  -4  -6   1       36.50       27.92      1.17 o 
  -3  -6   1      365.38      419.94      5.03 o 
  -2  -6   1      427.48      473.58     11.20 o 
  -1  -6   1        0.26        0.09      0.48 o 
   0  -6   1        9.50        7.91      0.55 o 
   1  -6   1       21.03       20.23      0.71 o 
   2  -6   1       68.02       60.37      1.92 o 
   3  -6   1       20.63       22.45      0.65 o 
   4  -6   1        9.29        9.66      0.93 o 
   5  -6   1       34.45       37.10      1.35 o 
   6  -6   1       43.74       40.89      1.60 o 
   7  -6   1        7.91        6.44      0.98 o 
   8  -6   1        0.84        1.21      0.61 o 
 -10  -5   1       20.88       18.72      1.92 o 
  -9  -5   1        0.17       -0.22      1.15 o 
  -8  -5   1        9.75       12.47      1.58 o 
  -7  -5   1      150.25      137.10      4.33 o 
  -6  -5   1       43.20       37.17      1.47 o 
  -5  -5   1        4.36        4.16      1.07 o 
  -4  -5   1      175.94      188.41      2.55 o 
  -3  -5   1      147.79      148.41      2.34 o 
  -2  -5   1       14.67       21.64      0.66 o 
  -1  -5   1       96.79      104.83      2.74 o 
   0  -5   1      104.24      100.92      3.10 o 
   1  -5   1       64.25       83.10      1.98 o 
   2  -5   1      190.56      198.48      4.13 o 
   3  -5   1        9.73       11.13      0.78 o 
   4  -5   1      170.59      179.24      5.80 o 
   5  -5   1      250.62      249.42      4.40 o 
   6  -5   1      227.05      243.12      4.91 o 
   7  -5   1        1.58        0.98      0.40 o 
   8  -5   1        3.72        3.13      0.85 o 
   9  -5   1        0.86        0.98      1.66 o 
  10  -5   1       12.40       15.27      3.06 o 
 -10  -4   1        0.53        2.50      1.86 o 
  -9  -4   1        8.90        5.56      1.31 o 
  -8  -4   1      271.49      280.61      8.68 o 
  -7  -4   1        7.53        7.70      1.09 o 
  -6  -4   1       20.52       22.44      0.88 o 
  -5  -4   1        6.21        5.18      0.67 o 
  -4  -4   1       14.38       20.45      0.78 o 
  -3  -4   1       42.32       45.42      1.29 o 
  -2  -4   1       25.66       37.14      1.07 o 
  -1  -4   1        8.19       17.99      1.02 o 
   0  -4   1     1679.10     1719.49     29.55 o 
   1  -4   1       12.62       22.95      0.53 o 
   2  -4   1      730.55      721.86      6.68 o 
   3  -4   1      370.78      338.26      7.26 o 
   4  -4   1      164.68      150.36      1.84 o 
   5  -4   1        1.87        3.43      0.44 o 
   6  -4   1      517.90      548.18     14.96 o 
   7  -4   1      197.72      219.22      7.26 o 
   8  -4   1       17.37       16.42      1.00 o 
   9  -4   1        1.21        1.42      0.53 o 
  10  -4   1        2.20        1.39      1.40 o 
 -11  -3   1        4.49        4.45      0.79 o 
 -10  -3   1        4.13        2.13      0.94 o 
  -9  -3   1       47.97       50.16      4.67 o 
  -8  -3   1       53.92       65.76      3.68 o 
  -7  -3   1       60.98       55.96      2.80 o 
  -6  -3   1       13.25       17.10      0.90 o 
  -5  -3   1      298.08      325.28      7.43 o 
  -4  -3   1        3.60        3.42      0.36 o 
  -3  -3   1       59.61       52.84      0.97 o 
  -1  -3   1      348.86      334.75      2.14 o 
   0  -3   1       44.88       29.34      0.53 o 
   1  -3   1        0.15        1.64      0.31 o 
   2  -3   1      150.76      181.17      1.77 o 
   3  -3   1      288.21      328.70      2.56 o 
   4  -3   1       96.15      107.78      2.80 o 
   5  -3   1       76.95       75.76      2.07 o 
   6  -3   1      730.39      762.62     12.25 o 
   7  -3   1       82.13       87.74      2.35 o 
   8  -3   1       11.72       12.46      1.44 o 
   9  -3   1       11.34        9.27      1.44 o 
  10  -3   1        1.34        2.00      0.80 o 
  11  -3   1        0.57        2.76      1.37 o 
 -11  -2   1        0.04        1.35      0.61 o 
 -10  -2   1        0.29        0.92      1.94 o 
  -9  -2   1        0.54        1.49      0.96 o 
  -8  -2   1       68.92       71.13      3.03 o 
  -7  -2   1       62.33       66.49      3.28 o 
  -6  -2   1      401.37      416.22     17.29 o 
  -5  -2   1      114.64       97.83      2.58 o 
  -4  -2   1      178.23      137.73      2.35 o 
  -3  -2   1     1630.22     1756.11     18.77 o 
  -2  -2   1     1362.82     1285.57     25.70 o 
   0  -2   1      148.95      200.60      2.69 o 
   1  -2   1      870.86      838.93      5.66 o 
   3  -2   1      152.72      151.94      1.88 o 
   4  -2   1       67.43       57.62      2.69 o 
   5  -2   1       26.96       34.81      1.19 o 
   6  -2   1      455.59      460.59     10.07 o 
   7  -2   1       64.50       69.20      1.84 o 
   8  -2   1       27.65       22.78      1.05 o 
   9  -2   1        3.70        6.19      1.11 o 
  10  -2   1        1.84        1.30      0.80 o 
  11  -2   1        0.56        1.01      0.44 o 
 -11  -1   1        0.14       -0.24      0.79 o 
 -10  -1   1        2.29        3.04      1.03 o 
  -9  -1   1        0.47        1.13      0.77 o 
  -8  -1   1       31.48       29.74      1.55 o 
  -7  -1   1       41.88       46.79      2.41 o 
  -6  -1   1       31.70       38.41      3.47 o 
  -5  -1   1      518.67      567.13     20.02 o 
  -4  -1   1      778.00      820.28      5.67 o 
  -3  -1   1      547.27      516.93      3.62 o 
  -2  -1   1     2662.26     2648.97     72.88 o 
   0  -1   1      300.29      222.40      9.64 o 
   1  -1   1      751.67      647.76      3.76 o 
   3  -1   1        2.45        3.04      0.23 o 
   4  -1   1        0.03        0.18      0.21 o 
   5  -1   1      127.91      133.50      2.38 o 
   6  -1   1      413.36      430.75      6.18 o 
   7  -1   1      127.37      123.81      2.18 o 
   8  -1   1       13.00       13.57      1.61 o 
   9  -1   1        0.43        1.98      0.97 o 
  10  -1   1        0.04        0.90      0.70 o 
  11  -1   1        4.01        1.92      0.61 o 
 -11   0   1        0.09        0.02      0.84 o 
 -10   0   1       17.05       15.67      1.80 o 
  -9   0   1        1.52        1.05      0.79 o 
  -8   0   1       89.71       94.76      3.67 o 
  -7   0   1       25.27       26.42      2.06 o 
  -6   0   1       12.75        9.38      0.38 o 
  -5   0   1      665.14      634.06      5.26 o 
  -4   0   1      795.95      938.98      5.17 o 
  -3   0   1      268.28      232.40      2.26 o 
  -2   0   1       27.78       17.35      1.52 o 
   2   0   1     1205.25     1098.01     12.66 o 
   3   0   1      133.77      135.30      2.20 o 
   4   0   1        4.55        3.42      0.27 o 
   5   0   1      300.90      356.86      2.78 o 
   6   0   1       69.65       68.96      2.21 o 
   7   0   1       25.51       25.20      1.80 o 
   8   0   1       31.21       29.06      2.93 o 
   9   0   1        9.75        7.63      2.22 o 
  10   0   1       10.25        8.08      1.17 o 
  11   0   1        2.75        3.13      0.85 o 
 -11   1   1        4.02        3.77      1.07 o 
 -10   1   1        2.11        2.59      0.69 o 
  -9   1   1       27.44       31.32      3.54 o 
  -8   1   1        8.30        7.46      1.23 o 
  -7   1   1       29.36       32.92      0.61 o 
  -6   1   1        8.35        5.34      0.38 o 
  -5   1   1       54.86       52.18      1.25 o 
  -4   1   1       57.61       60.48      1.11 o 
  -3   1   1     1491.00     1497.90     25.01 o 
  -2   1   1        9.13        6.87      0.40 o 
   0   1   1      169.93       77.88      1.38 o 
   1   1   1       21.11        8.24      0.40 o 
   2   1   1      786.13      806.82      8.93 o 
   3   1   1        1.99        4.28      0.48 o 
   4   1   1      662.20      657.53      5.78 o 
   5   1   1      102.80       92.73      1.36 o 
   6   1   1       67.80       62.94      2.72 o 
   7   1   1       14.98       13.27      1.41 o 
   8   1   1       55.78       51.91      5.28 o 
   9   1   1       46.80       47.41      2.09 o 
  10   1   1        0.83        1.68      1.15 o 
  11   1   1        0.81        0.50      1.10 o 
 -11   2   1        0.85        1.74      0.79 o 
 -10   2   1        0.50       -0.16      0.73 o 
  -9   2   1       36.26       34.57      2.66 o 
  -8   2   1        0.56        0.51      0.54 o 
  -7   2   1       35.26       32.36      0.91 o 
  -6   2   1       71.34       76.24      1.35 o 
  -5   2   1      224.33      241.90      3.26 o 
  -4   2   1     2020.92     2304.08      9.92 o 
  -3   2   1       44.35       35.44      1.01 o 
  -2   2   1      374.45      372.55      4.02 o 
  -1   2   1      100.17      112.63      1.38 o 
   2   2   1      150.16      148.00      1.45 o 
   3   2   1      287.27      315.86      2.32 o 
   4   2   1      278.60      261.89      7.59 o 
   5   2   1      336.39      380.67      7.84 o 
   6   2   1       83.77       78.32      2.61 o 
   7   2   1       77.58       85.79      3.60 o 
   8   2   1        1.27        1.88      0.62 o 
   9   2   1       13.85       11.59      1.48 o 
  10   2   1       14.43       14.02      1.70 o 
  11   2   1        1.44        2.21      1.89 o 
 -11   3   1        0.69        0.64      1.37 o 
 -10   3   1        6.08        6.42      1.25 o 
  -9   3   1        0.09        1.07      0.67 o 
  -8   3   1       24.38       23.10      1.84 o 
  -7   3   1       46.44       55.46      1.62 o 
  -6   3   1        1.93        0.54      0.79 o 
  -5   3   1      375.44      421.17      6.15 o 
  -4   3   1      223.57      229.74      4.25 o 
  -3   3   1      423.87      458.29      4.22 o 
  -2   3   1      184.92      196.53      1.64 o 
  -1   3   1        0.01        0.64      0.27 o 
   0   3   1      189.05      156.49      1.99 o 
   1   3   1      369.22      340.24      1.75 o 
   2   3   1       65.45       78.96      1.37 o 
   3   3   1       87.35       97.45      3.17 o 
   4   3   1       19.62       17.40      1.18 o 
   5   3   1      240.01      255.10      3.54 o 
   6   3   1       10.03       12.05      1.41 o 
   7   3   1       27.17       28.38      1.93 o 
   8   3   1       24.39       24.43      1.72 o 
   9   3   1        0.00        0.37      0.52 o 
  10   3   1        8.10        6.36      1.35 o 
  11   3   1        1.35        1.12      0.85 o 
 -10   4   1        1.50        1.39      0.83 o 
  -9   4   1       11.62        8.94      1.22 o 
  -8   4   1        0.47        0.09      0.61 o 
  -7   4   1       22.32       20.32      1.61 o 
  -6   4   1       24.58       23.73      1.23 o 
  -5   4   1      105.30      102.00      1.91 o 
  -4   4   1      336.96      351.83      3.68 o 
  -3   4   1       12.97       10.85      1.11 o 
  -2   4   1        0.03        0.80      0.64 o 
  -1   4   1        1.52        1.78      0.30 o 
   0   4   1      197.14      230.78      2.32 o 
   1   4   1      263.96      240.42      3.41 o 
   2   4   1        3.26        3.04      0.39 o 
   3   4   1      517.05      581.01      8.91 o 
   4   4   1      498.25      501.78      9.16 o 
   5   4   1      146.03      145.59      5.24 o 
   6   4   1        1.94        2.45      0.33 o 
   7   4   1       40.34       35.96      2.26 o 
   8   4   1       65.54       79.28      3.56 o 
   9   4   1      379.41      382.93     26.52 o 
  10   4   1        3.13        2.66      0.70 o 
  11   4   1        6.83        5.98      1.22 o 
 -10   5   1        6.11        6.12      2.43 o 
  -9   5   1        8.32        9.94      1.81 o 
  -8   5   1        2.14        2.08      0.56 o 
  -7   5   1        7.33        7.22      1.06 o 
  -6   5   1        8.76        6.67      0.86 o 
  -5   5   1       17.98       17.57      1.09 o 
  -4   5   1       98.27      110.03      2.21 o 
  -3   5   1      245.78      276.04      3.01 o 
  -2   5   1       14.84        8.94      1.14 o 
  -1   5   1       54.02       46.97      1.11 o 
   0   5   1      178.82      223.19      1.66 o 
   1   5   1      288.84      312.28      4.54 o 
   2   5   1       42.22       41.95      1.44 o 
   3   5   1       14.59       16.83      0.95 o 
   4   5   1        0.23        1.07      0.54 o 
   5   5   1      242.48      270.34      3.51 o 
   6   5   1       35.48       43.38      1.25 o 
   7   5   1        0.45        1.06      0.76 o 
   8   5   1       27.02       23.51      1.82 o 
   9   5   1        5.03        5.29      1.38 o 
  10   5   1        0.06        0.61      0.71 o 
  -9   6   1        0.03        0.01      1.35 o 
  -8   6   1        0.53        0.45      0.46 o 
  -7   6   1        0.10        0.40      0.56 o 
  -6   6   1        0.06        0.58      0.50 o 
  -5   6   1       39.66       40.44      1.20 o 
  -4   6   1        0.85        0.66      0.48 o 
  -3   6   1      136.52      151.26      2.72 o 
  -2   6   1       70.24       77.95      1.85 o 
  -1   6   1        1.22        1.05      0.80 o 
   0   6   1      134.32      152.14      2.48 o 
   1   6   1       74.94       83.15      2.30 o 
   2   6   1      382.04      397.28      9.36 o 
   3   6   1       19.73       23.17      1.05 o 
   4   6   1      221.59      240.32      3.21 o 
   5   6   1       98.18      123.41      2.56 o 
   6   6   1        0.00        0.71      0.38 o 
   7   6   1        5.53        6.86      1.13 o 
   8   6   1        0.11        1.76      0.99 o 
   9   6   1      114.02      110.88      4.89 o 
  10   6   1        5.58        3.91      0.85 o 
  -9   7   1       11.94       16.62      3.40 o 
  -8   7   1        2.03        2.05      0.61 o 
  -7   7   1        4.75        5.38      0.84 o 
  -6   7   1        0.59        0.61      0.52 o 
  -5   7   1       14.75       14.97      1.14 o 
  -4   7   1       81.16       79.62      2.49 o 
  -3   7   1      147.10      163.85      4.77 o 
  -2   7   1       34.68       38.32      1.11 o 
  -1   7   1        0.12        0.66      0.66 o 
   0   7   1      202.64      250.01      3.24 o 
   1   7   1        8.51        9.36      0.74 o 
   2   7   1       65.35       75.04      1.60 o 
   3   7   1       99.63       94.24      4.24 o 
   4   7   1        2.66        2.41      0.74 o 
   5   7   1      388.66      422.32      8.31 o 
   6   7   1        5.45        5.21      0.65 o 
   7   7   1        1.69        1.79      0.70 o 
   8   7   1        3.61        3.65      1.10 o 
   9   7   1        0.86        1.08      0.59 o 
  10   7   1       24.07       24.43      2.72 o 
  -8   8   1        0.08        0.20      0.67 o 
  -7   8   1        4.52        2.19      1.20 o 
  -6   8   1        7.67        7.04      1.17 o 
  -5   8   1        0.07        0.69      0.61 o 
  -4   8   1       35.17       38.31      1.85 o 
  -3   8   1       81.08       98.42      3.13 o 
  -2   8   1       16.72       22.72      1.12 o 
  -1   8   1        1.66        1.47      0.61 o 
   0   8   1       23.52       25.58      1.31 o 
   1   8   1       49.40       44.97      1.49 o 
   2   8   1        7.56       10.05      0.83 o 
   3   8   1        7.37        5.98      0.83 o 
   4   8   1       55.77       58.21      4.76 o 
   5   8   1        2.74        5.02      0.73 o 
   6   8   1        7.95       11.68      1.48 o 
   7   8   1        2.32        4.33      0.79 o 
   8   8   1        0.49        0.75      0.58 o 
   9   8   1        0.36        1.02      0.76 o 
  -7   9   1        1.10        1.97      0.81 o 
  -6   9   1        2.92        2.35      1.00 o 
  -5   9   1        1.80        2.55      0.98 o 
  -4   9   1        1.35        3.23      1.13 o 
  -3   9   1        2.70        3.82      1.00 o 
  -2   9   1        8.76        6.75      0.77 o 
  -1   9   1       17.93       21.77      1.28 o 
   0   9   1       11.70       10.33      1.30 o 
   1   9   1        0.84        1.30      0.67 o 
   2   9   1        5.26        6.79      1.00 o 
   3   9   1       12.03       12.31      1.20 o 
   4   9   1        7.48        4.91      0.71 o 
   5   9   1        0.78        1.13      0.52 o 
   6   9   1        5.46        4.71      0.99 o 
   7   9   1        0.09        0.53      0.68 o 
   8   9   1        0.27        0.59      1.58 o 
  -6  10   1        2.55        2.44      1.26 o 
  -5  10   1        3.07        2.32      0.82 o 
  -4  10   1        1.06        1.13      0.81 o 
  -3  10   1        6.78        5.78      1.12 o 
  -2  10   1        1.91        2.34      0.78 o 
  -1  10   1       55.30       55.58      1.85 o 
   0  10   1       11.61       10.55      0.99 o 
   1  10   1       19.05       18.34      1.37 o 
   2  10   1        1.89        2.93      0.92 o 
   3  10   1        3.31        4.61      0.80 o 
   4  10   1       38.74       38.14      1.90 o 
   5  10   1        0.87        1.09      0.60 o 
   6  10   1        2.10        1.73      0.75 o 
   7  10   1        4.23        3.82      1.38 o 
  -5  11   1        3.13        2.84      0.71 o 
  -4  11   1        1.40        0.97      1.04 o 
  -3  11   1        0.49        1.74      0.83 o 
  -2  11   1       18.48       15.00      2.48 o 
  -1  11   1        2.71        3.15      1.17 o 
   0  11   1       11.42        8.01      1.48 o 
   1  11   1        0.26        0.23      0.41 o 
   2  11   1        0.27        0.32      0.42 o 
   3  11   1       17.92       19.95      2.15 o 
   4  11   1       29.57       28.40      2.38 o 
   5  11   1        1.80        1.40      0.60 o 
   6  11   1        3.27        3.56      0.76 o 
  -3  12   1        0.71        0.91      0.78 o 
  -2  12   1        0.19        1.62      1.00 o 
  -1  12   1        0.00        0.50      0.83 o 
   0  12   1        0.40        1.50      0.50 o 
   1  12   1        0.10        1.11      1.37 o 
   2  12   1        0.09        0.89      0.74 o 
   3  12   1        0.80        0.67      0.64 o 
   4  12   1        4.28        2.98      0.61 o 
  -4 -11   2       20.17       21.81      4.55 o 
  -3 -11   2        6.58        4.70      1.98 o 
  -2 -11   2        2.75        2.22      0.88 o 
  -1 -11   2        0.41        0.63      1.25 o 
   0 -11   2        0.45       -0.13      0.85 o 
   1 -11   2        0.21        0.42      0.91 o 
   2 -11   2        0.88        0.82      0.95 o 
   3 -11   2        1.27        0.55      1.70 o 
  -6 -10   2        8.05        6.99      1.49 o 
  -5 -10   2        1.48        1.75      0.54 o 
  -4 -10   2        2.46        2.34      0.69 o 
  -3 -10   2       32.58       32.93      2.76 o 
  -2 -10   2        9.06        9.82      1.52 o 
  -1 -10   2        1.95        2.01      0.99 o 
   0 -10   2        5.88        4.48      1.17 o 
   1 -10   2       12.61       10.34      1.55 o 
   2 -10   2        8.47        6.38      1.02 o 
   3 -10   2        7.33        6.95      1.83 o 
   4 -10   2       34.49       35.13      3.99 o 
   5 -10   2        1.43        1.61      0.81 o 
  -7  -9   2        3.53        3.24      0.78 o 
  -6  -9   2        2.15        2.72      0.92 o 
  -5  -9   2       22.52       28.31      1.68 o 
  -4  -9   2        0.00        0.33      0.52 o 
  -3  -9   2      112.35      111.79      4.98 o 
  -2  -9   2       62.93       66.75      3.25 o 
  -1  -9   2        2.78        2.33      0.62 o 
   0  -9   2        7.55        9.29      1.29 o 
   1  -9   2       12.39       10.48      1.51 o 
   2  -9   2        2.55        1.42      0.66 o 
   3  -9   2       17.48       22.71      2.66 o 
   4  -9   2       12.65       11.65      1.77 o 
   5  -9   2       12.90       13.48      1.76 o 
   6  -9   2       11.26       14.49      1.64 o 
   7  -9   2        0.53        1.10      0.71 o 
  -7  -8   2        1.50        1.30      0.76 o 
  -6  -8   2        2.13        2.96      0.85 o 
  -5  -8   2        2.32        3.37      0.59 o 
  -4  -8   2       12.92       10.19      1.15 o 
  -3  -8   2       12.30       11.80      1.01 o 
  -2  -8   2       24.49       22.59      1.34 o 
  -1  -8   2      119.38      135.13      6.07 o 
   0  -8   2        7.32        8.26      1.14 o 
   1  -8   2        3.86        4.00      0.88 o 
   2  -8   2        0.02        1.09      0.80 o 
   3  -8   2        2.20        3.09      1.76 o 
   4  -8   2        6.89        6.20      1.46 o 
   5  -8   2        7.95       10.31      1.72 o 
   6  -8   2       10.84        9.84      1.38 o 
   7  -8   2        1.01        2.27      0.77 o 
   8  -8   2        0.07       -0.02      0.58 o 
  -9  -7   2        0.00        0.54      0.57 o 
  -8  -7   2        0.06        1.07      1.57 o 
  -7  -7   2        5.60        3.96      0.91 o 
  -6  -7   2        0.03        0.92      0.67 o 
  -5  -7   2        1.61        1.96      0.78 o 
  -4  -7   2       36.52       40.17      1.65 o 
  -3  -7   2        7.73        8.44      0.98 o 
  -2  -7   2      965.24     1051.12     11.26 o 
  -1  -7   2        9.24        7.89      0.91 o 
   0  -7   2        0.36        0.34      0.64 o 
   1  -7   2        6.17        4.73      0.59 o 
   2  -7   2       36.86       42.00      2.32 o 
   3  -7   2       12.05        7.68      1.61 o 
   4  -7   2       75.78       84.11      3.38 o 
   5  -7   2        1.00        2.10      0.99 o 
   6  -7   2       22.54       19.61      1.93 o 
   7  -7   2        9.04        7.78      1.23 o 
   8  -7   2        0.44        1.07      0.70 o 
   9  -7   2        0.84        1.57      1.46 o 
  -9  -6   2        6.30        7.17      1.51 o 
  -8  -6   2        1.15        1.41      0.61 o 
  -7  -6   2        1.45        1.30      0.58 o 
  -6  -6   2       43.44       44.34      1.59 o 
  -5  -6   2        2.85        3.06      0.59 o 
  -4  -6   2        0.50        0.93      0.76 o 
  -3  -6   2       51.69       44.51      1.12 o 
  -2  -6   2       33.94       36.35      1.64 o 
  -1  -6   2       30.66       24.71      1.23 o 
   0  -6   2       26.14       20.68      1.30 o 
   1  -6   2       15.32       14.82      0.56 o 
   2  -6   2        0.41        0.22      0.47 o 
   3  -6   2        5.42        5.28      1.58 o 
   4  -6   2       56.53       63.22      3.26 o 
   5  -6   2       17.22       19.38      2.25 o 
   6  -6   2        2.46        0.93      1.67 o 
   7  -6   2        2.16        1.76      0.74 o 
   8  -6   2        1.82        1.93      0.72 o 
   9  -6   2        0.00        0.88      1.61 o 
 -10  -5   2        1.50        2.66      1.09 o 
  -9  -5   2        0.54        2.10      0.99 o 
  -8  -5   2       13.61       12.02      1.68 o 
  -7  -5   2       26.54       23.46      2.01 o 
  -6  -5   2        0.41       -0.30      0.53 o 
  -5  -5   2        8.29        9.90      1.14 o 
  -4  -5   2        2.99        4.08      0.60 o 
  -3  -5   2       72.61       62.79      4.03 o 
  -2  -5   2      744.12      772.53      8.05 o 
  -1  -5   2      238.83      241.29      2.60 o 
   0  -5   2        0.02        0.41      0.23 o 
   1  -5   2      456.29      434.95      6.98 o 
   2  -5   2       20.64       18.69      0.35 o 
   3  -5   2       81.44       80.47      2.02 o 
   4  -5   2       27.18       23.27      0.80 o 
   5  -5   2      113.97      105.05      3.89 o 
   6  -5   2      289.77      281.12      9.33 o 
   7  -5   2        0.38        0.68      1.58 o 
   8  -5   2        0.00       -0.64      0.64 o 
  10  -5   2        9.11       11.24      2.54 o 
 -10  -4   2        0.45        0.26      1.04 o 
  -9  -4   2        0.34        1.87      1.26 o 
  -8  -4   2       20.88       20.43      2.54 o 
  -7  -4   2       40.56       47.03      2.97 o 
  -6  -4   2       31.36       39.16      1.26 o 
  -5  -4   2        2.50        1.63      0.52 o 
  -4  -4   2        1.57        2.45      0.55 o 
  -3  -4   2      163.32      151.40      4.99 o 
  -2  -4   2      493.80      552.12      3.56 o 
  -1  -4   2     1120.42     1189.94      7.35 o 
   0  -4   2       93.41      111.26      2.37 o 
   1  -4   2        5.48        4.19      0.44 o 
   2  -4   2        8.15        1.51      0.23 o 
   3  -4   2      137.01      145.38      3.16 o 
   4  -4   2       50.35       50.63      1.46 o 
   5  -4   2        6.88       11.76      1.50 o 
   6  -4   2        0.65        0.70      0.56 o 
   7  -4   2      142.25      147.97      4.36 o 
   8  -4   2        0.64        0.76      0.74 o 
   9  -4   2        3.57        4.07      1.31 o 
  10  -4   2        2.44        3.83      1.70 o 
 -11  -3   2        0.39        1.02      0.95 o 
 -10  -3   2        0.90        0.87      0.76 o 
  -9  -3   2        9.21        8.71      1.34 o 
  -8  -3   2       42.40       47.64      2.71 o 
  -7  -3   2        0.09        0.33      1.53 o 
  -6  -3   2       34.43       35.16      1.10 o 
  -5  -3   2       21.83       21.04      0.78 o 
  -4  -3   2        4.75        2.38      0.43 o 
  -3  -3   2       29.32       40.87      1.25 o 
  -2  -3   2       11.74       12.16      0.64 o 
  -1  -3   2      112.82      100.74      1.51 o 
   0  -3   2      162.05      164.97      2.31 o 
   1  -3   2      308.19      323.57      2.39 o 
   2  -3   2       73.79       66.67      1.23 o 
   3  -3   2      537.69      527.80     12.96 o 
   4  -3   2      335.99      315.25      3.94 o 
   5  -3   2       13.39       12.35      0.82 o 
   6  -3   2        3.86        4.15      0.62 o 
   7  -3   2       28.21       29.43      1.12 o 
   8  -3   2        0.26        0.74      0.33 o 
   9  -3   2       22.64       21.55      4.21 o 
  10  -3   2        0.48        1.59      1.53 o 
  11  -3   2       14.34       17.82      2.75 o 
 -11  -2   2        1.90        2.43      0.84 o 
 -10  -2   2        1.69        3.10      0.90 o 
  -9  -2   2       19.97       17.04      2.04 o 
  -8  -2   2       85.68       97.61      3.29 o 
  -7  -2   2      204.17      211.13     20.61 o 
  -6  -2   2       31.30       39.86      1.42 o 
  -5  -2   2       86.72       85.07      1.33 o 
  -4  -2   2      242.43      268.32      1.60 o 
  -3  -2   2      220.80      205.42      1.60 o 
  -2  -2   2       61.91       63.24      1.19 o 
  -1  -2   2      980.50      978.28     18.11 o 
   0  -2   2       66.45       67.18      0.99 o 
   1  -2   2      850.09      863.72     36.14 o 
   2  -2   2       19.81       27.79      0.60 o 
   3  -2   2       81.95       90.48      1.46 o 
   4  -2   2       41.34       48.54      1.01 o 
   5  -2   2      126.26      134.08      4.04 o 
   6  -2   2       68.31       69.30      1.35 o 
   7  -2   2      512.03      560.03     10.37 o 
   8  -2   2       16.10       11.52      1.63 o 
   9  -2   2       30.58       28.60      2.71 o 
  10  -2   2        2.03        1.64      0.73 o 
  11  -2   2        0.48        0.63      1.49 o 
 -11  -1   2        0.00        1.89      0.80 o 
 -10  -1   2        0.01        0.29      0.70 o 
  -9  -1   2        0.52        0.82      1.62 o 
  -8  -1   2       21.43       19.57      1.68 o 
  -7  -1   2       83.80       84.97      2.75 o 
  -6  -1   2      263.12      273.30      7.25 o 
  -5  -1   2      380.29      336.98      5.24 o 
  -4  -1   2       63.45       54.34      0.96 o 
  -3  -1   2      614.42      622.90      8.90 o 
  -2  -1   2        4.13        1.12      0.63 o 
   1  -1   2      421.47      442.81      3.56 o 
   2  -1   2     1496.51     1427.44     16.44 o 
   3  -1   2        0.98        1.28      0.16 o 
   4  -1   2        1.70        1.15      0.24 o 
   5  -1   2      129.42      123.34      3.16 o 
   6  -1   2       60.05       51.48      1.76 o 
   7  -1   2      115.44      103.27      3.66 o 
   8  -1   2      259.18      270.99      9.61 o 
   9  -1   2        0.12        0.44      1.52 o 
  10  -1   2       17.98       18.33      2.19 o 
  11  -1   2        0.55        1.09      0.68 o 
 -11   0   2        4.59        6.10      1.51 o 
 -10   0   2        3.17        1.85      0.91 o 
  -9   0   2       21.67       19.50      1.96 o 
  -8   0   2       62.50       51.03      5.28 o 
  -7   0   2      137.06      131.95      3.45 o 
  -6   0   2        6.60        4.91      0.41 o 
  -5   0   2        8.72        6.71      0.47 o 
  -4   0   2       10.83       14.20      0.51 o 
  -3   0   2      569.92      632.99      5.12 o 
  -2   0   2       59.96       40.72      0.64 o 
  -1   0   2       94.86      130.69      1.58 o 
   0   0   2      468.79      335.56      2.37 o 
   3   0   2      565.41      488.52      5.26 o 
   4   0   2        5.02        3.04      0.32 o 
   5   0   2       14.91       12.50      0.36 o 
   6   0   2       86.47       73.12      1.99 o 
   7   0   2       11.09       13.82      1.22 o 
   8   0   2        0.47        0.56      0.81 o 
   9   0   2      142.83      147.21      4.23 o 
  10   0   2        0.34        0.27      0.62 o 
  11   0   2        0.06        1.36      0.55 o 
 -11   1   2        4.40        5.85      1.49 o 
 -10   1   2        1.50        1.02      0.53 o 
  -9   1   2        7.71        9.84      1.71 o 
  -8   1   2       22.84       19.32      1.84 o 
  -7   1   2        6.52        9.50      0.89 o 
  -6   1   2        0.02        0.49      0.50 o 
  -5   1   2      112.25      100.40      2.71 o 
  -4   1   2      567.64      626.50     12.91 o 
  -3   1   2      615.09      635.61      5.80 o 
  -2   1   2       45.96       45.08      0.94 o 
   0   1   2        0.86        7.05      0.26 o 
   1   1   2     1184.91      994.79      8.37 o 
   3   1   2      128.05      140.71      2.24 o 
   4   1   2       24.79       30.10      0.63 o 
   5   1   2       90.86       84.28      2.11 o 
   6   1   2       35.29       39.11      1.74 o 
   7   1   2      331.87      341.75      6.35 o 
   8   1   2      116.17      121.42      5.75 o 
   9   1   2        2.94        3.31      1.18 o 
  10   1   2        0.61        0.28      1.19 o 
  11   1   2        0.08        0.70      0.65 o 
 -11   2   2        6.12        7.15      1.66 o 
 -10   2   2        2.03        4.35      1.01 o 
  -9   2   2        3.67        4.23      1.08 o 
  -8   2   2       56.78       40.22      1.87 o 
  -7   2   2       48.51       47.83      1.20 o 
  -6   2   2        3.28        4.92      0.70 o 
  -5   2   2       52.33       56.13      1.70 o 
  -4   2   2      434.84      432.66      2.75 o 
  -3   2   2     1961.31     2167.05     59.92 o 
  -2   2   2      679.36      649.28      4.45 o 
  -1   2   2        5.67        8.76      0.57 o 
   0   2   2      642.54      658.22      3.90 o 
   4   2   2       70.25       61.24      1.45 o 
   5   2   2      162.20      163.75      1.69 o 
   6   2   2      126.78      142.05      3.06 o 
   7   2   2       30.62       32.65      1.28 o 
   8   2   2       90.19      104.95      3.96 o 
   9   2   2      106.72      122.80      3.64 o 
  10   2   2        0.22        0.71      0.76 o 
  11   2   2       16.26       19.21      2.13 o 
 -11   3   2        0.16        1.63      0.87 o 
 -10   3   2        2.70        2.56      1.27 o 
  -9   3   2        6.98        5.67      1.24 o 
  -8   3   2        0.00        0.38      1.01 o 
  -7   3   2       56.85       56.29      1.60 o 
  -6   3   2        0.23        0.27      0.40 o 
  -5   3   2       32.16       33.88      1.54 o 
  -4   3   2       50.45       52.48      1.96 o 
  -3   3   2      284.25      311.26      8.47 o 
  -2   3   2      105.62      107.37      2.28 o 
  -1   3   2      148.31      150.02      2.34 o 
   0   3   2      140.85      125.36      2.32 o 
   1   3   2       16.61       16.45      0.36 o 
   2   3   2      713.12      682.09      5.31 o 
   3   3   2      448.75      460.40      2.88 o 
   4   3   2       20.69       16.51      0.56 o 
   5   3   2        0.40        0.43      0.26 o 
   6   3   2       19.19       22.65      1.59 o 
   7   3   2      114.61      120.20      3.89 o 
   8   3   2        8.14       10.43      1.85 o 
   9   3   2       21.48       19.05      3.22 o 
  10   3   2       54.53       51.89      2.39 o 
  11   3   2        1.77        4.88      1.20 o 
 -10   4   2        0.74        1.92      0.83 o 
  -9   4   2       13.31       15.54      1.65 o 
  -8   4   2        1.11        0.79      0.42 o 
  -7   4   2       50.44       51.78      2.07 o 
  -6   4   2       55.27       63.68      1.69 o 
  -5   4   2       34.16       45.83      1.20 o 
  -4   4   2      548.04      547.51      6.52 o 
  -3   4   2      450.19      499.05     21.15 o 
  -2   4   2       12.23       11.09      0.87 o 
  -1   4   2       74.00       68.85      1.38 o 
   0   4   2      848.18      828.98      5.01 o 
   1   4   2      164.20      175.96      1.28 o 
   2   4   2      195.79      150.24      1.27 o 
   3   4   2      195.19      185.49      1.70 o 
   4   4   2       60.61       60.00      1.47 o 
   5   4   2       18.80       22.41      0.53 o 
   6   4   2        0.78        0.65      0.47 o 
   7   4   2        2.28        1.56      0.80 o 
   8   4   2        9.80       11.94      2.43 o 
   9   4   2       15.04       15.63      1.89 o 
  10   4   2        8.21        4.88      1.40 o 
  11   4   2       14.81       15.85      2.38 o 
 -10   5   2        0.65        1.18      0.61 o 
  -9   5   2        0.01        1.27      0.72 o 
  -8   5   2        1.87        3.75      0.56 o 
  -7   5   2       29.03       26.75      1.81 o 
  -6   5   2        4.91        4.46      0.86 o 
  -5   5   2        0.29        0.90      0.56 o 
  -4   5   2        1.36        0.97      0.54 o 
  -3   5   2      322.54      326.34      3.57 o 
  -2   5   2      359.09      357.92     12.10 o 
  -1   5   2        2.52        1.51      0.48 o 
   0   5   2      184.21      174.96      1.49 o 
   1   5   2       81.35       96.27      1.13 o 
   2   5   2      796.67      937.13      5.93 o 
   3   5   2       14.16       12.74      0.65 o 
   4   5   2       99.72       99.56      1.90 o 
   5   5   2       60.12       58.52      1.76 o 
   6   5   2       18.38       21.53      0.76 o 
   7   5   2       49.30       48.84      2.33 o 
   8   5   2        0.14        0.66      0.62 o 
   9   5   2        8.64        7.54      2.49 o 
  10   5   2       46.16       42.57      3.93 o 
  11   5   2        1.94        2.75      1.01 o 
  -9   6   2       15.69       19.53      4.08 o 
  -8   6   2        2.80        2.71      0.78 o 
  -7   6   2       34.48       35.85      2.73 o 
  -6   6   2       16.55       15.09      1.60 o 
  -5   6   2        0.36        0.52      0.49 o 
  -4   6   2      191.36      192.20      3.24 o 
  -3   6   2      102.38      105.44      2.45 o 
  -2   6   2        1.82        2.99      0.46 o 
  -1   6   2        1.52        0.96      0.70 o 
   0   6   2        0.55        0.77      0.44 o 
   1   6   2      167.27      149.48      4.02 o 
   2   6   2       59.66       51.12      2.59 o 
   3   6   2       24.03       25.19      1.16 o 
   4   6   2      181.91      205.32      2.75 o 
   5   6   2       71.38       68.08      1.66 o 
   6   6   2        1.24        1.55      0.47 o 
   7   6   2       16.81       15.25      1.53 o 
   8   6   2        7.10        5.43      1.01 o 
   9   6   2        1.24        0.03      0.65 o 
  10   6   2       58.42       57.06      2.35 o 
  -9   7   2        0.25        1.92      1.36 o 
  -8   7   2        6.66        5.98      1.32 o 
  -7   7   2        0.13       -0.04      0.43 o 
  -6   7   2        1.30        1.41      0.50 o 
  -5   7   2      343.82      383.16     10.84 o 
  -4   7   2       63.09       63.24      2.00 o 
  -3   7   2       39.82       40.75      1.22 o 
  -2   7   2        0.02        0.65      0.63 o 
  -1   7   2       58.93       68.19      2.10 o 
   0   7   2       27.21       31.96      1.41 o 
   1   7   2        2.36        1.91      0.51 o 
   2   7   2        0.68        5.43      1.75 o 
   3   7   2       31.24       33.30      1.56 o 
   4   7   2       36.09       37.19      1.29 o 
   5   7   2      103.40       96.21      2.53 o 
   6   7   2        0.41        0.99      0.51 o 
   7   7   2        4.00        5.91      1.04 o 
   8   7   2        3.20        2.66      1.04 o 
   9   7   2        0.00        1.32      0.51 o 
  10   7   2        0.62        1.52      1.13 o 
  -8   8   2        0.69        0.42      0.48 o 
  -7   8   2        0.01        0.53      0.72 o 
  -6   8   2        0.00        0.60      0.44 o 
  -5   8   2        9.70       10.17      1.38 o 
  -4   8   2       80.47       81.23      3.25 o 
  -3   8   2       15.72       13.15      1.25 o 
  -2   8   2      175.04      185.42      3.96 o 
  -1   8   2       42.29       41.89      1.38 o 
   0   8   2       31.32       25.51      1.14 o 
   1   8   2        0.78        2.07      0.51 o 
   2   8   2        0.24        1.44      0.62 o 
   3   8   2        3.51        2.19      0.49 o 
   4   8   2       65.50       82.01      2.98 o 
   5   8   2        9.33        7.10      0.82 o 
   6   8   2        4.17        4.11      0.68 o 
   7   8   2       15.43       15.58      2.00 o 
   8   8   2        0.01        0.80      0.54 o 
   9   8   2        0.10        0.85      0.69 o 
  -7   9   2        1.05        0.68      0.53 o 
  -6   9   2        8.96        6.73      1.64 o 
  -5   9   2       16.37       16.20      2.71 o 
  -4   9   2       13.07       15.04      1.30 o 
  -3   9   2       20.86       21.53      1.23 o 
  -2   9   2        9.52        7.61      0.98 o 
  -1   9   2       73.86       78.31      3.18 o 
   0   9   2       74.13       68.34      2.38 o 
   1   9   2        0.20        0.19      0.71 o 
   2   9   2       11.65       11.28      1.01 o 
   3   9   2        0.55        1.36      0.56 o 
   4   9   2        8.20        9.46      1.15 o 
   5   9   2       14.04       11.58      1.04 o 
   6   9   2       11.63        5.18      1.08 o 
   7   9   2        0.00        0.63      0.65 o 
   8   9   2        0.54        1.14      0.65 o 
  -6  10   2        0.20       -0.36      0.64 o 
  -5  10   2        1.98        3.36      0.86 o 
  -4  10   2        1.95        1.57      1.21 o 
  -3  10   2        9.08        9.74      1.23 o 
  -2  10   2        3.00        3.53      0.67 o 
  -1  10   2        0.05        0.79      0.53 o 
   0  10   2       23.48       20.79      1.51 o 
   1  10   2        7.96        8.01      0.96 o 
   2  10   2        2.62        4.62      0.76 o 
   3  10   2       11.86       11.10      0.94 o 
   4  10   2        0.00        0.67      1.03 o 
   5  10   2        0.01       -0.11      0.51 o 
   6  10   2       21.55       18.74      3.65 o 
   7  10   2        0.66        1.61      0.67 o 
  -5  11   2        0.06        1.45      0.64 o 
  -4  11   2        3.59        4.11      1.17 o 
  -3  11   2        3.21        3.94      0.95 o 
  -2  11   2        0.88        0.32      0.80 o 
  -1  11   2        2.26        1.22      0.49 o 
   0  11   2       33.59       28.40      1.46 o 
   1  11   2        5.44        5.94      0.94 o 
   2  11   2        2.15        2.62      0.67 o 
   3  11   2        4.28        3.00      0.63 o 
   4  11   2        3.83        2.55      0.70 o 
   5  11   2       21.76       27.17      1.30 o 
   6  11   2       10.60        7.54      1.45 o 
  -3  12   2        0.03        1.31      1.02 o 
  -2  12   2        0.04        0.51      0.71 o 
  -1  12   2        0.49        0.45      1.09 o 
   0  12   2        4.91        6.45      1.08 o 
   1  12   2        0.89        1.31      0.67 o 
   2  12   2        0.32        1.21      0.57 o 
   3  12   2        9.74        9.81      1.26 o 
   4  12   2        3.54        3.40      1.63 o 
  -3 -11   3        2.41        2.76      1.24 o 
  -2 -11   3        0.12        0.86      0.82 o 
  -1 -11   3        4.42        4.50      0.90 o 
   0 -11   3        1.34        1.72      0.81 o 
   1 -11   3        0.09        0.16      1.02 o 
   2 -11   3        0.20        2.00      1.35 o 
  -5 -10   3        0.50        1.94      1.15 o 
  -4 -10   3       11.52       11.42      1.46 o 
  -3 -10   3        4.86        1.57      1.00 o 
  -2 -10   3        0.31        0.79      0.78 o 
  -1 -10   3        0.15        0.55      0.97 o 
   0 -10   3        0.55        1.81      0.87 o 
   1 -10   3        0.17        1.31      0.93 o 
   2 -10   3        1.23        2.10      0.95 o 
   3 -10   3        1.01        1.78      0.83 o 
   4 -10   3       12.19       12.38      2.01 o 
   5 -10   3        4.99        3.39      1.07 o 
  -6  -9   3        1.54        0.27      0.64 o 
  -5  -9   3       12.25       15.93      1.53 o 
  -4  -9   3        0.93        1.02      0.58 o 
  -3  -9   3        0.44        0.95      1.26 o 
  -2  -9   3        3.99        1.59      0.75 o 
  -1  -9   3        4.54        4.76      1.24 o 
   0  -9   3        8.39        9.39      1.81 o 
   1  -9   3        0.48        0.90      0.83 o 
   2  -9   3        3.76        3.41      1.62 o 
   3  -9   3        4.44        3.41      1.16 o 
   4  -9   3        8.14        9.30      1.30 o 
   5  -9   3       19.51       24.96      3.15 o 
   6  -9   3        5.06        3.27      1.06 o 
  -7  -8   3        9.57       11.10      1.52 o 
  -6  -8   3        0.82        1.11      0.70 o 
  -5  -8   3        0.69        1.43      0.57 o 
  -4  -8   3        0.36        0.62      0.42 o 
  -3  -8   3        3.64        5.03      0.69 o 
  -2  -8   3       16.65       12.47      1.04 o 
  -1  -8   3       23.01       19.71      1.85 o 
   0  -8   3        7.36       11.19      1.64 o 
   1  -8   3       16.30       13.56      1.64 o 
   2  -8   3        0.02        0.85      0.78 o 
   3  -8   3        1.15        1.32      0.84 o 
   4  -8   3       40.45       37.42      3.34 o 
   5  -8   3       38.85       40.03      2.68 o 
   6  -8   3        2.64        2.78      0.90 o 
   7  -8   3        0.07        0.34      0.92 o 
  -8  -7   3        0.03        0.63      0.91 o 
  -7  -7   3       12.17       12.50      1.69 o 
  -6  -7   3       52.65       47.73      3.60 o 
  -5  -7   3        1.44        1.39      0.56 o 
  -4  -7   3       10.40       10.01      0.98 o 
  -3  -7   3       31.68       36.17      1.26 o 
  -2  -7   3       36.16       31.72      1.79 o 
  -1  -7   3       14.48       14.76      1.47 o 
   0  -7   3      187.37      183.46      3.36 o 
   1  -7   3       21.03       21.27      2.09 o 
   2  -7   3        0.00        0.94      1.03 o 
   3  -7   3       78.91       73.78      4.12 o 
   4  -7   3        7.84        9.84      1.41 o 
   5  -7   3       38.46       39.42      2.90 o 
   6  -7   3        7.82        6.30      1.10 o 
   7  -7   3        0.03        0.58      0.64 o 
   8  -7   3        2.82        1.81      0.78 o 
  -9  -6   3        0.46        0.66      0.54 o 
  -8  -6   3        5.47        3.86      1.31 o 
  -7  -6   3        4.18        3.40      1.06 o 
  -6  -6   3        2.99        3.03      0.59 o 
  -5  -6   3        2.26        0.98      0.59 o 
  -4  -6   3        0.13        1.49      1.24 o 
  -3  -6   3       23.50       22.18      1.65 o 
  -2  -6   3       24.59       25.70      1.50 o 
  -1  -6   3       25.39       29.11      0.98 o 
   0  -6   3       13.66       12.69      1.72 o 
   1  -6   3        2.67        1.86      0.43 o 
   2  -6   3       18.35       14.12      1.63 o 
   3  -6   3       33.09       41.37      1.87 o 
   4  -6   3        0.34        2.74      1.56 o 
   5  -6   3       65.86       65.76      4.42 o 
   6  -6   3        5.81        5.90      1.03 o 
   7  -6   3        9.18       11.23      1.73 o 
   8  -6   3        0.78        0.82      0.52 o 
   9  -6   3        0.01        1.17      0.67 o 
  -9  -5   3        0.07        1.03      0.56 o 
  -8  -5   3        1.59        1.63      0.90 o 
  -7  -5   3        9.20       11.39      1.32 o 
  -6  -5   3      215.89      201.46      5.14 o 
  -5  -5   3       26.17       20.68      1.21 o 
  -4  -5   3        0.70        0.02      0.73 o 
  -3  -5   3       40.95       43.75      1.44 o 
  -2  -5   3       35.33       37.06      1.91 o 
  -1  -5   3       17.92       23.58      1.08 o 
   0  -5   3        0.08        0.47      0.27 o 
   1  -5   3        2.36        0.97      0.87 o 
   2  -5   3      275.79      294.00      5.77 o 
   3  -5   3        8.74        7.89      1.10 o 
   4  -5   3       44.90       38.25      1.46 o 
   5  -5   3        5.73        5.28      0.95 o 
   6  -5   3      116.52      138.79      5.14 o 
   7  -5   3        0.01        1.56      0.86 o 
   8  -5   3        4.41        3.14      0.90 o 
   9  -5   3        1.94        1.97      1.07 o 
  10  -5   3        0.06        1.51      1.24 o 
 -10  -4   3        6.96        8.36      1.56 o 
  -9  -4   3        0.06        1.37      0.86 o 
  -8  -4   3       14.25       11.93      1.82 o 
  -7  -4   3        0.55        1.27      0.75 o 
  -6  -4   3       27.85       30.19      1.20 o 
  -5  -4   3       15.27       22.01      1.18 o 
  -4  -4   3        1.55        1.65      0.64 o 
  -3  -4   3        3.11        3.45      0.81 o 
  -2  -4   3      175.61      157.84      3.69 o 
  -1  -4   3      100.12       90.87      2.45 o 
   0  -4   3       34.39       40.66      1.34 o 
   1  -4   3        9.73        8.08      0.50 o 
   2  -4   3       63.82       66.48      2.44 o 
   3  -4   3      218.84      212.63      4.19 o 
   4  -4   3       76.92       72.94      2.70 o 
   5  -4   3       56.86       50.85      3.52 o 
   6  -4   3       22.69       20.77      1.10 o 
   7  -4   3        4.79        5.12      0.69 o 
   8  -4   3       80.61       93.00      4.65 o 
   9  -4   3        9.40        7.15      1.85 o 
  10  -4   3        5.91        5.41      1.57 o 
 -10  -3   3        3.88        3.88      1.85 o 
  -9  -3   3        0.05        1.45      1.24 o 
  -8  -3   3       27.43       29.90      2.25 o 
  -7  -3   3       16.21       15.33      1.63 o 
  -6  -3   3      137.15      136.74      3.16 o 
  -5  -3   3       41.25       41.41      2.84 o 
  -4  -3   3       62.52       64.08      2.19 o 
  -3  -3   3       22.33       15.81      0.72 o 
  -2  -3   3      441.88      508.40      5.21 o 
  -1  -3   3      890.10      977.80      6.89 o 
   0  -3   3       22.90       18.05      0.51 o 
   1  -3   3       31.16       25.58      0.50 o 
   2  -3   3     1153.03     1255.72      8.91 o 
   3  -3   3        2.99       13.41      2.64 o 
   4  -3   3        4.99        4.00      0.43 o 
   5  -3   3        1.08        1.38      0.26 o 
   6  -3   3      361.90      381.21      4.27 o 
   7  -3   3      477.61      506.83     14.41 o 
   8  -3   3        6.30        6.61      1.04 o 
   9  -3   3        1.97        3.30      1.53 o 
  10  -3   3        0.24        0.79      1.45 o 
  11  -3   3        6.72        4.99      1.31 o 
 -10  -2   3        0.09        0.93      1.41 o 
  -9  -2   3        0.33        0.16      0.49 o 
  -8  -2   3      117.63      123.52      4.39 o 
  -7  -2   3       21.61       18.50      1.83 o 
  -6  -2   3        0.28        0.46      0.40 o 
  -5  -2   3      448.68      476.12     12.33 o 
  -4  -2   3       38.50       30.34      1.15 o 
  -3  -2   3      442.66      474.88      3.64 o 
  -1  -2   3      204.48      200.49      1.66 o 
   0  -2   3      540.91      493.80      2.98 o 
   1  -2   3      178.38      215.77      1.43 o 
   2  -2   3       39.69       38.61      2.31 o 
   4  -2   3      197.84      200.75      3.41 o 
   5  -2   3       60.09       44.10      1.55 o 
   6  -2   3       17.48       21.55      0.89 o 
   7  -2   3       92.11       88.84      2.05 o 
   8  -2   3       62.05       55.89      3.71 o 
   9  -2   3        0.29        0.63      1.05 o 
  10  -2   3        0.15        0.44      1.12 o 
  11  -2   3        1.47        1.24      1.40 o 
 -11  -1   3        0.81        1.99      1.77 o 
 -10  -1   3        2.05        1.59      0.65 o 
  -9  -1   3       20.47       20.66      2.77 o 
  -8  -1   3        3.95        3.09      1.23 o 
  -7  -1   3        0.57        0.93      0.36 o 
  -6  -1   3        3.36        3.01      0.68 o 
  -5  -1   3       93.32      107.37      3.48 o 
  -4  -1   3      174.50      209.73      3.33 o 
  -3  -1   3       70.79       70.25      0.94 o 
  -2  -1   3      276.43      284.91      7.20 o 
  -1  -1   3        0.34        0.46      0.36 o 
   0  -1   3      605.03      539.02      4.69 o 
   1  -1   3      258.36      256.35      1.59 o 
   2  -1   3       93.69       77.88      1.15 o 
   3  -1   3      174.81      180.05      1.58 o 
   4  -1   3        2.54        5.30      0.50 o 
   5  -1   3       34.20       37.83      1.17 o 
   6  -1   3        2.04        1.83      0.47 o 
   7  -1   3       73.67       85.54      4.50 o 
   8  -1   3        9.24        9.29      1.17 o 
   9  -1   3        3.51        4.15      1.04 o 
  10  -1   3       11.76        8.38      1.40 o 
  11  -1   3        0.22        0.76      0.60 o 
 -11   0   3        7.06       11.87      2.06 o 
 -10   0   3        0.00        0.95      0.76 o 
  -9   0   3        0.38        2.40      0.78 o 
  -8   0   3        1.99        1.51      0.77 o 
  -7   0   3       88.74       89.91      2.16 o 
  -6   0   3       14.82       14.03      1.01 o 
  -5   0   3      476.98      473.14      6.84 o 
  -4   0   3        0.10        0.96      0.34 o 
  -3   0   3       11.66        8.30      0.75 o 
  -2   0   3     1151.91     1145.43     36.59 o 
  -1   0   3     1475.21     1526.94     12.41 o 
   0   0   3        7.73       12.61      0.31 o 
   2   0   3      648.12      564.24      3.38 o 
   3   0   3     2823.95     2826.36     77.80 o 
   4   0   3        1.94        1.49      0.24 o 
   5   0   3       12.06       15.99      0.38 o 
   6   0   3        3.22        1.62      0.39 o 
   7   0   3       12.84       12.34      0.59 o 
   8   0   3       13.13       11.19      1.43 o 
   9   0   3        2.65        2.50      0.61 o 
  10   0   3        3.23        3.17      0.82 o 
  11   0   3        4.83        4.21      0.78 o 
 -11   1   3        5.26        5.74      1.12 o 
 -10   1   3        1.66        1.26      0.59 o 
  -9   1   3       19.31       20.02      2.41 o 
  -8   1   3       82.87       76.57      2.99 o 
  -7   1   3       21.93       17.40      1.44 o 
  -6   1   3       38.39       34.38      1.01 o 
  -5   1   3       45.27       53.62      1.84 o 
  -4   1   3      236.45      237.52      4.72 o 
  -3   1   3       25.53       22.73      1.09 o 
  -2   1   3        2.20        1.81      0.25 o 
  -1   1   3        5.92        8.85      0.76 o 
   0   1   3      106.34       94.75      1.48 o 
   1   1   3        8.29       10.44      0.34 o 
   2   1   3      202.20      174.40      1.35 o 
   3   1   3      359.12      338.89      4.05 o 
   4   1   3     1443.12     1456.29      9.76 o 
   5   1   3      116.61      119.42      3.07 o 
   6   1   3       20.86       20.36      0.73 o 
   7   1   3        9.28       12.41      1.78 o 
   8   1   3        5.42        5.67      1.16 o 
   9   1   3        4.40        5.35      1.79 o 
  10   1   3        5.57        6.25      1.40 o 
  11   1   3        5.10        5.05      0.82 o 
 -10   2   3        0.20        0.71      0.53 o 
  -9   2   3        3.24        5.72      1.83 o 
  -8   2   3        7.47        7.84      1.30 o 
  -7   2   3       12.65       15.86      1.01 o 
  -6   2   3       34.98       33.03      1.85 o 
  -5   2   3       14.88       16.75      1.10 o 
  -4   2   3      439.97      494.92      6.03 o 
  -3   2   3     1410.18     1505.35     13.60 o 
  -2   2   3      181.90      149.59      1.27 o 
  -1   2   3       10.40       11.50      0.47 o 
   1   2   3     1334.13     1220.92     14.25 o 
   2   2   3      785.65      925.95      9.01 o 
   3   2   3      322.25      301.47      2.50 o 
   4   2   3       58.72       69.59      1.46 o 
   5   2   3        4.35        5.30      0.53 o 
   6   2   3       45.92       43.27      0.93 o 
   7   2   3       46.13       51.84      3.12 o 
   8   2   3        4.42        4.62      1.32 o 
   9   2   3        2.02        3.87      0.87 o 
  10   2   3        6.84        7.01      1.28 o 
  11   2   3        2.22        1.54      0.60 o 
 -10   3   3        0.03        0.46      0.53 o 
  -9   3   3        0.41        0.67      0.70 o 
  -8   3   3        5.80        3.06      1.22 o 
  -7   3   3        5.40        7.39      0.81 o 
  -6   3   3        0.55        0.66      0.42 o 
  -5   3   3      255.30      281.22      3.57 o 
  -4   3   3       70.91       66.36      1.92 o 
  -3   3   3      292.89      363.89      2.51 o 
  -2   3   3      695.56      726.49      5.28 o 
  -1   3   3        0.02        0.19      0.21 o 
   0   3   3      162.29      141.62      2.06 o 
   3   3   3     1414.87     1468.38     18.76 o 
   4   3   3      139.65      139.84      1.08 o 
   5   3   3       26.47       27.66      0.83 o 
   6   3   3       11.72       10.97      0.43 o 
   7   3   3       10.06        8.88      1.12 o 
   8   3   3        1.36        1.29      0.70 o 
   9   3   3        0.80        0.63      1.06 o 
  10   3   3       14.08       13.88      1.85 o 
  11   3   3        7.11        8.17      2.14 o 
 -10   4   3        0.31        0.23      0.65 o 
  -9   4   3        0.21       -0.41      0.75 o 
  -8   4   3       18.40       14.51      1.35 o 
  -7   4   3       44.40       30.97      1.77 o 
  -6   4   3        6.11        6.43      0.89 o 
  -5   4   3       16.65       16.64      1.45 o 
  -4   4   3       61.28       74.99      3.17 o 
  -3   4   3      117.54      126.04      4.16 o 
  -2   4   3       15.62       16.12      1.34 o 
  -1   4   3       31.93       22.42      1.23 o 
   0   4   3        0.13        2.05      0.31 o 
   1   4   3      599.95      764.79      6.90 o 
   2   4   3      384.83      338.15      2.73 o 
   3   4   3       16.39       20.72      1.42 o 
   4   4   3       57.91       55.91      1.62 o 
   5   4   3       93.43       91.24      1.37 o 
   6   4   3        1.94        2.31      1.17 o 
   7   4   3       40.03       41.60      2.49 o 
   8   4   3        0.28        2.36      1.09 o 
   9   4   3        0.44        0.80      0.53 o 
  10   4   3        9.90        8.96      1.14 o 
  11   4   3       12.67       14.37      2.56 o 
 -10   5   3        0.11        0.13      0.72 o 
  -9   5   3        2.62        2.45      1.09 o 
  -8   5   3        0.00        0.73      0.48 o 
  -7   5   3        2.25        2.03      0.63 o 
  -6   5   3       13.76       10.91      1.09 o 
  -5   5   3       17.47       15.23      1.36 o 
  -4   5   3       24.45       22.88      1.09 o 
  -3   5   3       85.17       82.06      1.97 o 
  -2   5   3      106.60      109.65      2.88 o 
  -1   5   3       65.52       82.22      2.20 o 
   0   5   3      130.01      135.26      2.69 o 
   1   5   3     1123.78     1182.56      7.61 o 
   2   5   3      662.80      710.97     18.05 o 
   3   5   3        2.21        3.83      0.53 o 
   4   5   3       70.81       61.23      2.02 o 
   5   5   3       87.93       94.06      3.06 o 
   6   5   3      209.11      206.27      3.60 o 
   7   5   3       16.29       11.78      1.35 o 
   8   5   3        2.64        2.05      0.99 o 
   9   5   3        3.03        4.29      0.95 o 
  10   5   3       22.39       24.82      3.00 o 
  11   5   3        9.49        8.92      1.33 o 
  -9   6   3        2.40        2.96      1.01 o 
  -8   6   3        0.14        0.68      0.54 o 
  -7   6   3        0.98        1.19      0.42 o 
  -6   6   3        2.99        2.64      0.62 o 
  -5   6   3       21.22       20.81      1.51 o 
  -4   6   3        9.52       12.00      1.18 o 
  -3   6   3       46.14       43.52      1.59 o 
  -2   6   3       97.69       92.84      2.26 o 
  -1   6   3        0.52        0.68      0.66 o 
   0   6   3       59.15       43.85      1.39 o 
   1   6   3      225.34      331.05      7.25 o 
   2   6   3       44.72       34.13      2.00 o 
   3   6   3       27.65       21.99      1.35 o 
   4   6   3       29.56       23.92      0.89 o 
   5   6   3       73.05       68.09      1.89 o 
   6   6   3      166.58      181.89      3.93 o 
   7   6   3       22.51       20.63      2.92 o 
   8   6   3        7.26        5.03      0.98 o 
   9   6   3       27.46       33.86      2.14 o 
  10   6   3       46.14       41.77      1.97 o 
  -9   7   3        1.95        1.92      0.71 o 
  -8   7   3        5.74        5.65      0.82 o 
  -7   7   3        1.55        2.27      0.80 o 
  -6   7   3        1.43        1.82      0.50 o 
  -5   7   3        7.31        6.77      0.98 o 
  -4   7   3        0.08        0.09      0.60 o 
  -3   7   3        3.17        2.08      0.57 o 
  -2   7   3       82.28       89.45      2.10 o 
  -1   7   3        6.98        5.16      0.67 o 
   0   7   3       23.64       20.88      1.27 o 
   1   7   3       36.65       42.00      1.42 o 
   2   7   3        0.11        0.47      0.62 o 
   3   7   3        2.65        4.43      0.68 o 
   4   7   3       14.65       15.57      1.23 o 
   5   7   3        0.83        1.72      0.56 o 
   6   7   3      143.57      149.53      3.56 o 
   7   7   3       17.17       16.87      1.91 o 
   8   7   3        2.18        2.86      0.75 o 
   9   7   3        0.97        0.93      0.92 o 
  10   7   3        0.02        0.35      0.93 o 
  -8   8   3       10.53       11.03      1.89 o 
  -7   8   3        1.89        1.52      0.59 o 
  -6   8   3        1.88        1.84      0.68 o 
  -5   8   3       37.20       35.98      2.37 o 
  -4   8   3       13.61       16.62      1.36 o 
  -3   8   3       20.75       19.22      1.20 o 
  -2   8   3       30.68       35.82      1.71 o 
  -1   8   3        0.04        0.56      0.51 o 
   0   8   3        5.75        7.14      0.88 o 
   1   8   3       20.41       27.38      1.34 o 
   2   8   3       79.45       70.65      2.42 o 
   3   8   3        1.85        2.37      0.76 o 
   4   8   3       73.12       75.69      2.65 o 
   5   8   3       12.69       13.20      1.09 o 
   6   8   3       32.03       30.91      1.71 o 
   7   8   3        3.22        3.73      0.74 o 
   8   8   3        0.02        2.01      0.82 o 
   9   8   3        1.81        2.40      0.94 o 
  -7   9   3        0.01        0.50      0.53 o 
  -6   9   3        0.63        1.14      0.46 o 
  -5   9   3        8.37        6.34      0.93 o 
  -4   9   3       39.91       39.64      2.79 o 
  -3   9   3       10.71       11.53      1.29 o 
  -2   9   3       80.43       89.78      3.10 o 
  -1   9   3       16.68       13.92      0.85 o 
   0   9   3       55.05       53.21      1.97 o 
   1   9   3       13.74       10.34      1.12 o 
   2   9   3       80.22       97.55      3.20 o 
   3   9   3        3.42        3.03      0.64 o 
   4   9   3        7.18        7.17      1.32 o 
   5   9   3        0.89        0.64      0.62 o 
   6   9   3        1.02        0.66      0.66 o 
   7   9   3       13.62       15.42      1.86 o 
   8   9   3        0.45        0.84      0.72 o 
  -6  10   3        0.35        0.48      0.35 o 
  -5  10   3        6.28        5.30      0.90 o 
  -4  10   3        2.06        2.02      0.57 o 
  -3  10   3        1.00        1.30      0.61 o 
  -2  10   3        0.04        0.34      0.59 o 
  -1  10   3        0.67        1.10      0.54 o 
   0  10   3       33.75       30.65      2.12 o 
   1  10   3        6.05        6.84      0.89 o 
   2  10   3       14.22       12.22      1.07 o 
   3  10   3        3.22        1.81      0.66 o 
   4  10   3        0.04        0.30      0.43 o 
   5  10   3        9.98        8.58      1.43 o 
   6  10   3        0.36        0.75      0.41 o 
   7  10   3        5.01        5.06      1.27 o 
  -5  11   3        0.08       -0.12      0.66 o 
  -4  11   3        0.17        0.96      0.56 o 
  -3  11   3        2.67        2.97      0.80 o 
  -2  11   3        1.92        0.39      0.47 o 
  -1  11   3       15.01       11.69      1.15 o 
   0  11   3        1.63        0.73      0.57 o 
   1  11   3        2.37        1.93      0.69 o 
   2  11   3        1.64        1.74      0.74 o 
   3  11   3        0.75        1.48      0.62 o 
   4  11   3       27.72       30.85      2.61 o 
   5  11   3        0.69        1.10      0.46 o 
   6  11   3        8.71        7.30      2.38 o 
  -3  12   3        0.31        1.37      0.57 o 
  -2  12   3        0.61        1.26      1.22 o 
  -1  12   3        5.54        6.70      1.16 o 
   0  12   3        0.09        1.35      0.62 o 
   1  12   3        0.56        0.84      0.48 o 
   2  12   3        1.36        2.07      0.70 o 
   3  12   3        0.17        0.83      0.48 o 
   4  12   3        0.48        0.63      0.35 o 
  -4 -10   4        2.95        4.98      1.41 o 
  -3 -10   4        4.65        4.89      1.75 o 
  -2 -10   4        0.39        1.41      0.82 o 
  -1 -10   4        3.59        3.88      1.36 o 
   0 -10   4        2.13        1.67      1.43 o 
   1 -10   4        0.03        1.59      0.96 o 
   2 -10   4        1.85        1.42      1.03 o 
   3 -10   4        0.64        1.52      0.79 o 
   4 -10   4        0.19        1.20      2.14 o 
  -6  -9   4        1.17        1.50      0.74 o 
  -5  -9   4        0.26        0.80      0.69 o 
  -4  -9   4        0.66        0.28      1.15 o 
  -3  -9   4       12.93       13.76      2.48 o 
  -2  -9   4        0.13       -0.11      1.01 o 
  -1  -9   4        8.99        5.57      1.20 o 
   0  -9   4        2.53        2.68      1.09 o 
   1  -9   4        9.48        7.14      1.42 o 
   2  -9   4        0.10        0.45      1.04 o 
   3  -9   4        7.65        5.71      1.86 o 
   4  -9   4        9.00       10.67      1.85 o 
   5  -9   4       21.31       20.84      1.92 o 
   6  -9   4        1.62        2.32      1.24 o 
  -7  -8   4        4.21        3.85      1.42 o 
  -6  -8   4        3.82        2.72      0.79 o 
  -5  -8   4        8.36       10.86      1.37 o 
  -4  -8   4        0.94        1.71      0.63 o 
  -3  -8   4        1.27        1.03      0.97 o 
  -2  -8   4        2.44        3.27      0.93 o 
  -1  -8   4        6.36        4.93      1.04 o 
   0  -8   4       29.59       28.32      2.07 o 
   1  -8   4       38.78       37.23      2.64 o 
   2  -8   4        0.00        1.73      0.89 o 
   3  -8   4       11.70       10.35      1.66 o 
   4  -8   4        1.30        1.87      1.52 o 
   5  -8   4        0.33        1.25      0.88 o 
   6  -8   4        4.94        5.58      1.37 o 
   7  -8   4        0.09        0.10      0.79 o 
  -8  -7   4        1.70        0.91      0.81 o 
  -7  -7   4        0.06        1.33      0.99 o 
  -6  -7   4       12.50        9.92      1.39 o 
  -5  -7   4        9.78       11.60      1.16 o 
  -4  -7   4       10.16       10.01      1.33 o 
  -3  -7   4       28.92       31.70      1.43 o 
  -2  -7   4      142.05      145.09      3.63 o 
  -1  -7   4      180.31      197.83      5.71 o 
   0  -7   4       17.38       12.56      1.43 o 
   1  -7   4        1.63        1.40      0.75 o 
   2  -7   4       16.00       12.66      1.65 o 
   3  -7   4        3.86        6.37      1.29 o 
   4  -7   4       12.28        7.98      1.37 o 
   5  -7   4        6.66        6.89      1.14 o 
   6  -7   4       17.88       22.43      1.71 o 
   7  -7   4        8.74        8.16      1.32 o 
   8  -7   4        8.67        9.31      1.59 o 
  -8  -6   4        3.64        4.75      1.12 o 
  -7  -6   4        0.40        0.52      0.63 o 
  -6  -6   4        2.82        4.76      0.68 o 
  -5  -6   4        3.63        3.22      0.71 o 
  -4  -6   4        0.28        0.34      0.65 o 
  -3  -6   4        0.49        1.54      0.67 o 
  -2  -6   4       22.47       15.24      1.15 o 
  -1  -6   4       13.91       12.01      1.09 o 
   0  -6   4      186.77      208.59      6.93 o 
   1  -6   4       12.74       17.55      1.87 o 
   2  -6   4        2.84        6.02      1.26 o 
   3  -6   4        9.87       13.97      1.74 o 
   4  -6   4        6.76        7.41      1.08 o 
   5  -6   4       30.98       29.44      1.64 o 
   6  -6   4       13.64        9.84      1.44 o 
   7  -6   4        0.88        0.81      0.79 o 
   8  -6   4        2.50        2.62      0.72 o 
   9  -6   4        2.63        0.69      0.77 o 
  -9  -5   4        0.10        1.32      1.62 o 
  -8  -5   4        0.07        0.67      0.54 o 
  -7  -5   4        0.72        2.51      0.91 o 
  -6  -5   4        5.78        3.98      0.65 o 
  -5  -5   4       17.69       13.70      0.98 o 
  -4  -5   4        0.68        1.07      0.65 o 
  -3  -5   4       19.24       25.43      1.08 o 
  -2  -5   4        4.50        7.22      0.84 o 
  -1  -5   4       92.23       86.22      2.01 o 
   0  -5   4       20.35       22.20      0.72 o 
   1  -5   4       96.80       95.45      1.65 o 
   2  -5   4        0.49        1.52      0.85 o 
   3  -5   4       14.06       14.35      1.69 o 
   4  -5   4      104.54       95.91      3.81 o 
   5  -5   4        5.45        3.31      1.00 o 
   6  -5   4        9.84       12.01      1.24 o 
   7  -5   4        4.01        2.15      1.12 o 
   8  -5   4        4.00        4.08      0.83 o 
   9  -5   4       10.30        7.98      2.21 o 
  -9  -4   4       20.48       21.34      1.74 o 
  -8  -4   4        1.51        1.06      0.98 o 
  -7  -4   4        9.36       11.13      1.72 o 
  -6  -4   4        4.02        3.74      0.64 o 
  -5  -4   4       24.04       18.15      1.77 o 
  -4  -4   4        3.18        2.77      0.50 o 
  -3  -4   4       12.62       19.71      0.91 o 
  -2  -4   4        3.43        1.64      0.57 o 
  -1  -4   4       70.05       47.73      1.70 o 
   0  -4   4      207.09      210.14      3.51 o 
   1  -4   4       43.98       43.28      1.28 o 
   2  -4   4        2.40        0.75      1.82 o 
   3  -4   4       43.73       40.85      2.09 o 
   4  -4   4       65.26       56.22      1.92 o 
   5  -4   4       10.36       10.15      1.37 o 
   6  -4   4        0.79        1.70      1.15 o 
   7  -4   4       13.48       17.12      1.40 o 
   8  -4   4       18.21       20.76      2.02 o 
   9  -4   4       11.17        9.82      2.82 o 
  10  -4   4        0.46        2.80      2.01 o 
 -10  -3   4        6.61        4.91      1.10 o 
  -9  -3   4        0.45        0.12      0.73 o 
  -8  -3   4       16.23       15.23      2.06 o 
  -7  -3   4        6.40        5.75      1.87 o 
  -6  -3   4       37.84       33.89      1.52 o 
  -5  -3   4       79.54       83.25      1.91 o 
  -4  -3   4        0.60        0.88      0.59 o 
  -3  -3   4       51.98       54.36      1.87 o 
  -2  -3   4        7.29       14.03      0.85 o 
  -1  -3   4      353.90      370.35      8.95 o 
   0  -3   4      133.81      114.65      1.49 o 
   1  -3   4       86.89       81.10      1.80 o 
   2  -3   4      177.59      199.49      3.90 o 
   3  -3   4       72.14       76.05      3.21 o 
   4  -3   4        1.77        0.54      0.26 o 
   5  -3   4        4.47        6.97      0.99 o 
   6  -3   4       22.93       18.00      0.75 o 
   7  -3   4       95.55      105.48      2.61 o 
   8  -3   4       18.83       16.45      1.60 o 
   9  -3   4       51.58       60.03      2.82 o 
  10  -3   4        0.24        1.98      1.85 o 
 -10  -2   4        1.84        0.38      0.97 o 
  -9  -2   4        2.00        2.10      0.96 o 
  -8  -2   4       14.65       12.76      1.30 o 
  -7  -2   4       33.09       32.74      2.18 o 
  -6  -2   4        5.99        8.68      1.02 o 
  -5  -2   4      213.26      219.30      3.50 o 
  -4  -2   4       19.86       31.72      1.52 o 
  -3  -2   4       10.41        9.72      0.73 o 
  -2  -2   4      588.12      608.31      8.53 o 
  -1  -2   4      108.39      109.67      1.23 o 
   0  -2   4      346.00      346.82      4.74 o 
   1  -2   4      140.76      142.26      0.92 o 
   2  -2   4       19.61       16.79      0.54 o 
   3  -2   4       97.52       79.76      1.80 o 
   4  -2   4       41.21       47.42      1.17 o 
   5  -2   4        0.53        0.43      0.28 o 
   6  -2   4       17.93       17.07      1.16 o 
   7  -2   4        8.07        7.42      0.82 o 
   8  -2   4       80.82       76.86      2.67 o 
   9  -2   4        7.15        5.24      1.08 o 
  10  -2   4        0.30       -1.31      1.31 o 
  11  -2   4        0.01        0.71      1.36 o 
 -10  -1   4        0.02        0.86      0.65 o 
  -9  -1   4        6.96        4.78      0.96 o 
  -8  -1   4        5.98        4.93      0.98 o 
  -7  -1   4       17.48       21.88      2.10 o 
  -6  -1   4      211.99      196.23      3.97 o 
  -5  -1   4      355.78      392.86     13.08 o 
  -4  -1   4       54.09       62.26      2.24 o 
  -3  -1   4        0.43        4.69      0.71 o 
  -2  -1   4       25.49       26.33      1.20 o 
  -1  -1   4       26.49       25.81      1.05 o 
   0  -1   4      475.77      461.91      3.03 o 
   1  -1   4        3.26        5.10      0.49 o 
   2  -1   4      410.23      432.09      2.19 o 
   3  -1   4      240.67      264.35      3.20 o 
   4  -1   4        2.40        2.09      0.46 o 
   5  -1   4      112.64      110.39      1.89 o 
   6  -1   4        0.03        0.54      0.37 o 
   7  -1   4        6.89        6.15      0.72 o 
   8  -1   4       80.57       77.80      4.61 o 
   9  -1   4        6.68        7.68      1.37 o 
  10  -1   4        0.54        1.89      0.93 o 
  11  -1   4        0.62        1.71      2.12 o 
 -10   0   4        7.49        5.88      1.18 o 
  -9   0   4        0.07        1.11      0.63 o 
  -8   0   4        1.14        1.57      0.67 o 
  -7   0   4      706.22      757.95     18.54 o 
  -6   0   4      361.87      366.02      5.85 o 
  -5   0   4       49.00       45.04      1.28 o 
  -4   0   4       25.98       27.76      0.76 o 
  -3   0   4       57.14       68.04      0.96 o 
  -2   0   4       88.06       87.38      1.24 o 
  -1   0   4      109.30      146.08      2.40 o 
   0   0   4      689.79      674.88      3.58 o 
   1   0   4      797.28      760.18      5.79 o 
   2   0   4       72.05       56.59      1.38 o 
   3   0   4       73.79       76.76      1.34 o 
   4   0   4       26.82       15.42      0.50 o 
   5   0   4       84.96       83.65      1.44 o 
   6   0   4       19.61       21.73      0.96 o 
   7   0   4        2.57        3.21      0.45 o 
   8   0   4       13.31       13.81      1.47 o 
   9   0   4        1.78        0.90      0.44 o 
  10   0   4        3.12        3.47      2.11 o 
  11   0   4        0.00        0.80      0.42 o 
 -10   1   4        1.56        2.29      0.56 o 
  -9   1   4        0.86        1.47      0.74 o 
  -8   1   4        1.12        1.63      0.87 o 
  -7   1   4        1.23        0.79      0.60 o 
  -6   1   4       57.60       53.20      1.40 o 
  -5   1   4      193.84      205.63      3.58 o 
  -4   1   4      307.74      317.71      3.62 o 
  -3   1   4       80.45       67.75      1.39 o 
  -2   1   4        8.41       12.91      1.59 o 
  -1   1   4     1022.98      956.23     10.75 o 
   0   1   4      188.11      173.26      1.40 o 
   1   1   4       27.40       15.59      0.90 o 
   2   1   4      609.42      591.49      4.14 o 
   3   1   4        1.61        0.99      0.54 o 
   4   1   4      117.08       94.49      0.98 o 
   5   1   4       58.43       65.83      1.82 o 
   6   1   4       81.75       88.46      1.37 o 
   7   1   4        1.70        1.95      0.39 o 
   8   1   4       82.91       92.14      3.71 o 
   9   1   4       41.52       45.59      3.46 o 
  10   1   4        2.08        2.68      0.76 o 
  11   1   4       23.25       26.13      5.10 o 
 -10   2   4        5.71        3.51      1.18 o 
  -9   2   4        2.87        6.01      1.45 o 
  -8   2   4       46.48       43.33      1.91 o 
  -7   2   4      144.18      138.28      4.56 o 
  -6   2   4        2.57        2.88      0.62 o 
  -5   2   4       20.65       16.73      1.33 o 
  -4   2   4       43.74       33.99      1.25 o 
  -3   2   4      103.18      103.33      1.30 o 
  -2   2   4      854.97      884.35     14.18 o 
  -1   2   4       82.99       86.51      1.32 o 
   0   2   4       20.99       28.53      0.62 o 
   1   2   4     1906.96     2215.87     61.02 o 
   2   2   4      141.43      134.61      2.20 o 
   3   2   4       46.13       48.58      0.88 o 
   4   2   4        1.99        6.36      0.57 o 
   5   2   4       78.62       73.52      2.35 o 
   6   2   4        3.38        2.60      0.34 o 
   7   2   4       11.72       12.48      2.23 o 
   8   2   4       29.88       28.38      1.68 o 
   9   2   4        6.08        5.48      1.17 o 
  10   2   4        4.40        4.96      1.32 o 
  11   2   4        1.61        2.06      0.75 o 
 -10   3   4        2.93        2.97      0.79 o 
  -9   3   4        7.25        6.70      1.22 o 
  -8   3   4        0.09        0.53      1.06 o 
  -7   3   4       11.49        7.89      0.87 o 
  -6   3   4       38.53       35.58      1.84 o 
  -5   3   4       41.95       45.08      1.40 o 
  -4   3   4        6.87        6.83      0.65 o 
  -3   3   4        2.14        2.07      0.69 o 
  -2   3   4        4.25        3.73      0.43 o 
  -1   3   4       89.17       72.95      0.79 o 
   0   3   4        1.50       -0.15      0.66 o 
   1   3   4      114.00       86.11      1.96 o 
   2   3   4       63.04       52.76      1.05 o 
   3   3   4        0.03        0.52      0.37 o 
   4   3   4      400.71      431.38      4.34 o 
   5   3   4       71.97       78.23      2.86 o 
   6   3   4        2.03        2.10      0.48 o 
   7   3   4       13.85       12.80      1.39 o 
   8   3   4       65.47       75.18      2.87 o 
   9   3   4        6.10        7.36      1.17 o 
  10   3   4        4.11        6.03      1.31 o 
  11   3   4        1.95        2.41      1.09 o 
 -10   4   4        0.03        0.77      0.65 o 
  -9   4   4        1.68        1.45      0.74 o 
  -8   4   4        6.28        5.38      1.11 o 
  -7   4   4       36.63       32.85      1.41 o 
  -6   4   4       23.51       22.43      1.84 o 
  -5   4   4        7.72        6.21      0.91 o 
  -4   4   4        2.20        1.41      0.66 o 
  -3   4   4       66.52       64.33      2.06 o 
  -2   4   4      755.34      854.33      8.32 o 
  -1   4   4       15.70       19.31      0.84 o 
   0   4   4        2.87        2.22      0.32 o 
   1   4   4        2.96        4.17      0.62 o 
   2   4   4      701.83      735.11      7.70 o 
   3   4   4      474.36      564.04     10.05 o 
   4   4   4      719.03      751.27     15.12 o 
   5   4   4       53.50       61.80      2.47 o 
   6   4   4       53.92       49.65      1.14 o 
   7   4   4       65.77       67.54      2.44 o 
   8   4   4       30.61       28.99      2.41 o 
   9   4   4        0.66       -0.08      0.77 o 
  10   4   4        1.13        1.89      1.57 o 
  11   4   4        1.19        0.76      0.86 o 
  -9   5   4        0.10        0.80      1.45 o 
  -8   5   4        5.53        3.50      0.77 o 
  -7   5   4        0.89        0.50      0.68 o 
  -6   5   4       14.49       10.84      1.26 o 
  -5   5   4        0.87        0.81      0.58 o 
  -4   5   4       12.09       12.23      0.98 o 
  -3   5   4       17.07       19.96      1.43 o 
  -2   5   4        6.89       10.76      0.75 o 
  -1   5   4       37.72       28.74      0.71 o 
   0   5   4       80.09       50.53      1.23 o 
   1   5   4     1008.78      956.50     13.24 o 
   2   5   4     1310.74     1262.02     10.54 o 
   3   5   4       89.14      127.45      4.15 o 
   4   5   4       17.09       25.78      1.11 o 
   5   5   4       39.93       37.02      0.86 o 
   6   5   4       54.03       46.00      1.69 o 
   7   5   4       28.44       26.28      1.82 o 
   8   5   4       23.44       23.88      1.91 o 
   9   5   4        0.39        0.90      0.79 o 
  10   5   4        2.44        1.52      0.79 o 
  -9   6   4        0.01       -0.71      0.71 o 
  -8   6   4        5.57        5.23      0.96 o 
  -7   6   4        2.86        3.11      0.66 o 
  -6   6   4       56.13       52.25      1.82 o 
  -5   6   4        2.51        2.15      0.60 o 
  -4   6   4        0.01        1.32      0.57 o 
  -3   6   4      152.25      151.70      2.81 o 
  -2   6   4       10.78        9.25      1.00 o 
  -1   6   4       42.84       45.89      1.75 o 
   0   6   4        0.01        1.48      0.71 o 
   1   6   4       55.34       76.91      2.71 o 
   2   6   4        3.65        2.43      0.39 o 
   3   6   4       71.17       73.70      1.37 o 
   4   6   4        3.86        5.24      0.68 o 
   5   6   4       24.34       24.66      1.29 o 
   6   6   4        1.41        0.85      0.61 o 
   7   6   4        0.68        0.79      0.44 o 
   8   6   4        6.44        7.32      1.72 o 
   9   6   4       21.22       17.67      1.90 o 
  10   6   4        2.02        2.10      0.67 o 
  -8   7   4        2.89        2.03      0.71 o 
  -7   7   4        6.64        4.33      0.99 o 
  -6   7   4        8.79        6.66      0.80 o 
  -5   7   4        2.10        2.39      0.54 o 
  -4   7   4       23.05       17.97      1.34 o 
  -3   7   4       13.89       12.20      1.34 o 
  -2   7   4      228.88      246.15      4.23 o 
  -1   7   4        4.45        3.99      0.78 o 
   0   7   4       49.23       47.25      1.69 o 
   1   7   4      163.17      156.54      2.21 o 
   2   7   4       50.17       34.93      1.41 o 
   3   7   4        0.09        1.61      0.44 o 
   4   7   4       12.40       12.23      1.10 o 
   5   7   4        3.73        2.56      0.49 o 
   6   7   4      184.65      188.96      4.66 o 
   7   7   4        2.00        1.38      0.66 o 
   8   7   4        2.58        2.40      0.87 o 
   9   7   4        0.04        1.19      0.63 o 
  10   7   4        1.55        0.90      0.82 o 
  -8   8   4        0.72        1.51      0.54 o 
  -7   8   4        0.70        0.85      0.47 o 
  -6   8   4        1.32        0.23      0.55 o 
  -5   8   4        0.19        1.73      0.53 o 
  -4   8   4       10.89       11.02      1.13 o 
  -3   8   4      331.88      362.68     10.31 o 
  -2   8   4        0.49        0.68      0.68 o 
  -1   8   4        0.99        1.73      0.65 o 
   0   8   4       16.85       16.76      1.38 o 
   1   8   4       28.42       26.81      1.38 o 
   2   8   4       52.79       58.28      2.36 o 
   3   8   4        0.08        1.15      0.52 o 
   4   8   4        4.43        6.07      0.85 o 
   5   8   4       17.55       18.84      1.51 o 
   6   8   4        5.46        2.57      0.53 o 
   7   8   4        3.79        2.47      1.27 o 
   8   8   4        1.09        2.44      1.02 o 
   9   8   4        1.14        1.55      1.11 o 
  -7   9   4       24.70       19.68      2.25 o 
  -6   9   4        0.09        0.66      0.47 o 
  -5   9   4        0.63        0.85      0.52 o 
  -4   9   4       40.34       39.42      2.33 o 
  -3   9   4       37.91       40.36      2.19 o 
  -2   9   4        0.51        1.17      0.50 o 
  -1   9   4        9.86        8.72      1.08 o 
   0   9   4        3.46        2.45      0.58 o 
   1   9   4        0.43        3.07      0.74 o 
   2   9   4        2.09        4.70      1.25 o 
   3   9   4       40.85       42.66      2.10 o 
   4   9   4        9.87        8.04      1.05 o 
   5   9   4        1.58        1.40      0.48 o 
   6   9   4        0.03        0.55      0.68 o 
   7   9   4        2.92        1.08      0.56 o 
   8   9   4        0.87        0.31      0.64 o 
  -6  10   4        4.21        3.73      0.99 o 
  -5  10   4        0.00        0.47      0.42 o 
  -4  10   4        0.07        1.11      0.53 o 
  -3  10   4        0.54        0.98      0.56 o 
  -2  10   4       25.65       23.06      1.65 o 
  -1  10   4       11.68       11.67      1.42 o 
   0  10   4        8.97        9.75      0.94 o 
   1  10   4        1.15        1.49      0.63 o 
   2  10   4        0.28        0.62      0.38 o 
   3  10   4        0.96        1.47      0.71 o 
   4  10   4        2.00        1.37      0.58 o 
   5  10   4        2.52        2.58      0.63 o 
   6  10   4        0.77        1.51      1.19 o 
   7  10   4       15.54       14.34      2.13 o 
  -5  11   4        1.44        1.50      0.61 o 
  -4  11   4        0.87        1.27      0.70 o 
  -3  11   4        2.63        0.85      0.45 o 
  -2  11   4       11.38       12.21      1.18 o 
  -1  11   4       20.85       15.64      1.42 o 
   0  11   4        3.00        3.03      0.76 o 
   1  11   4        0.81        0.75      0.44 o 
   2  11   4        1.20        1.54      0.44 o 
   3  11   4       10.68        8.02      1.19 o 
   4  11   4        0.24        0.95      0.48 o 
   5  11   4        2.68        2.64      0.82 o 
   6  11   4       15.66       16.44      1.74 o 
  -3  12   4        0.67        1.68      0.86 o 
  -2  12   4        0.80        1.46      0.88 o 
  -1  12   4        2.49        2.95      0.89 o 
   0  12   4        0.42        0.66      1.22 o 
   1  12   4        3.54        3.97      1.05 o 
   2  12   4        2.62        1.08      1.03 o 
   3  12   4        0.48        1.50      0.80 o 
   4  12   4        9.80        6.53      1.32 o 
  -2 -10   5        0.43        2.17      1.37 o 
  -1 -10   5        0.96        1.94      1.20 o 
   0 -10   5        5.93        6.55      1.52 o 
   1 -10   5        0.06       -0.43      1.02 o 
   2 -10   5        0.04        1.55      0.67 o 
   3 -10   5        0.01        0.73      1.38 o 
  -5  -9   5        4.65        5.67      1.19 o 
  -4  -9   5       57.59       55.52     12.18 o 
  -3  -9   5        0.39        0.68      0.58 o 
  -2  -9   5        0.27        0.80      0.56 o 
  -1  -9   5        1.46        1.97      1.51 o 
   0  -9   5        0.34        2.54      0.82 o 
   1  -9   5       16.91       13.62      1.75 o 
   2  -9   5        1.15        1.30      1.07 o 
   3  -9   5        0.44       -0.05      1.13 o 
   4  -9   5        5.17        6.35      1.13 o 
   5  -9   5        3.69        4.86      0.90 o 
  -6  -8   5        0.17        1.15      0.48 o 
  -5  -8   5        0.00        0.04      0.57 o 
  -4  -8   5        8.51        6.37      1.25 o 
  -3  -8   5        0.45        0.32      0.93 o 
  -2  -8   5        2.26        2.33      0.80 o 
  -1  -8   5        0.43        1.93      1.11 o 
   0  -8   5        1.54        0.69      0.81 o 
   1  -8   5        0.14       -0.76      1.04 o 
   2  -8   5        0.33        1.91      0.90 o 
   3  -8   5        4.57        2.70      0.89 o 
   4  -8   5        4.19        4.98      1.15 o 
   5  -8   5        0.64        0.89      0.84 o 
   6  -8   5        2.40        2.74      0.94 o 
  -7  -7   5        0.67        1.59      0.81 o 
  -6  -7   5        5.89        4.08      2.43 o 
  -5  -7   5        9.17        5.30      0.87 o 
  -4  -7   5        5.31        3.58      0.73 o 
  -3  -7   5        2.09        1.17      0.35 o 
  -2  -7   5       24.46       24.49      2.04 o 
  -1  -7   5        3.46        5.32      0.98 o 
   0  -7   5        6.16        4.84      1.30 o 
   1  -7   5       65.48       66.51      2.47 o 
   2  -7   5        3.08        1.69      0.83 o 
   3  -7   5        3.01        6.30      1.40 o 
   4  -7   5        0.05        0.12      0.64 o 
   5  -7   5        1.77        1.29      0.76 o 
   6  -7   5        0.59        0.81      0.89 o 
   7  -7   5        0.03       -0.14      0.81 o 
  -8  -6   5        3.53        3.49      0.98 o 
  -7  -6   5        0.00        0.73      0.63 o 
  -6  -6   5        8.04        6.34      0.79 o 
  -5  -6   5        1.63        1.62      0.72 o 
  -4  -6   5        0.44        0.46      0.59 o 
  -3  -6   5       28.36       39.17      1.42 o 
  -2  -6   5        2.22        1.17      0.59 o 
  -1  -6   5        6.25        8.78      1.46 o 
   0  -6   5        0.02        1.19      0.84 o 
   1  -6   5       40.71       47.42      2.93 o 
   2  -6   5       73.15       79.38      3.26 o 
   3  -6   5        7.65        9.43      1.49 o 
   4  -6   5        0.00        0.95      1.81 o 
   5  -6   5        7.54       10.90      1.60 o 
   6  -6   5        8.39        7.75      1.00 o 
   7  -6   5        5.57        6.19      1.27 o 
   8  -6   5        2.07        2.18      0.71 o 
  -8  -5   5        0.02       -0.41      0.86 o 
  -7  -5   5        3.74        4.25      0.98 o 
  -6  -5   5       13.59        9.85      1.08 o 
  -5  -5   5       55.84       54.75      1.79 o 
  -4  -5   5        3.29        2.40      0.64 o 
  -3  -5   5        0.04       -0.33      0.76 o 
  -2  -5   5      183.83      185.87      5.16 o 
  -1  -5   5       56.22       56.15      1.53 o 
   0  -5   5       99.02       91.43      1.84 o 
   1  -5   5       94.53       85.76      3.25 o 
   2  -5   5       18.02       18.43      1.79 o 
   3  -5   5        0.05        1.45      0.93 o 
   4  -5   5       26.31       25.27      2.06 o 
   5  -5   5       20.10       17.26      2.13 o 
   6  -5   5       23.84       25.98      2.06 o 
   7  -5   5        3.25        1.11      0.68 o 
   8  -5   5        0.78        1.78      0.67 o 
   9  -5   5        3.02        3.54      1.81 o 
  -9  -4   5        2.39        2.08      0.73 o 
  -8  -4   5        2.14        2.68      1.26 o 
  -7  -4   5        8.23        7.49      1.19 o 
  -6  -4   5        3.79        3.69      0.63 o 
  -5  -4   5        0.77        1.43      0.58 o 
  -4  -4   5        1.87        3.62      0.66 o 
  -3  -4   5        2.33        3.64      0.70 o 
  -2  -4   5        6.06        7.28      0.96 o 
  -1  -4   5      126.81      119.35      2.01 o 
   0  -4   5      106.03       93.33      1.23 o 
   1  -4   5      436.68      486.26      5.70 o 
   2  -4   5      115.16      132.72      2.87 o 
   3  -4   5       93.12       95.21      2.60 o 
   4  -4   5        3.29        2.53      0.80 o 
   5  -4   5        1.40        3.08      0.69 o 
   6  -4   5       23.19       29.07      1.93 o 
   7  -4   5        7.38       11.21      1.44 o 
   8  -4   5       14.90       17.03      1.66 o 
   9  -4   5        2.43        1.49      0.99 o 
  10  -4   5       14.16       12.21      1.89 o 
  -9  -3   5       32.22       32.38      2.21 o 
  -8  -3   5        1.04        3.27      1.17 o 
  -7  -3   5        3.90        3.35      1.10 o 
  -6  -3   5       30.24       26.25      1.17 o 
  -5  -3   5       20.14       18.91      1.27 o 
  -4  -3   5        5.95       11.11      1.03 o 
  -3  -3   5       10.16       11.82      0.97 o 
  -2  -3   5       42.09       32.93      2.45 o 
  -1  -3   5      385.16      435.30      7.48 o 
   0  -3   5        3.42        0.97      0.31 o 
   1  -3   5       22.04       15.42      0.64 o 
   2  -3   5       15.70       18.59      1.90 o 
   3  -3   5      315.39      313.75     10.32 o 
   4  -3   5        3.71        6.32      1.05 o 
   5  -3   5       10.07        9.34      1.16 o 
   6  -3   5       38.89       39.22      2.09 o 
   7  -3   5       91.91       96.58      2.77 o 
   8  -3   5        0.61        0.02      0.68 o 
   9  -3   5        1.86        1.16      1.46 o 
  10  -3   5        0.09        0.95      1.35 o 
 -10  -2   5        0.85        2.40      0.69 o 
  -9  -2   5        4.47        3.96      0.99 o 
  -8  -2   5       12.19       15.51      2.02 o 
  -7  -2   5        5.36        8.98      1.46 o 
  -6  -2   5       38.85       47.60      2.87 o 
  -5  -2   5       51.50       54.94      1.67 o 
  -4  -2   5       14.72        9.80      0.81 o 
  -3  -2   5        2.38        4.91      1.10 o 
  -2  -2   5       46.96       60.14      2.21 o 
  -1  -2   5      652.06      758.62     14.74 o 
   0  -2   5      517.63      550.72      5.43 o 
   1  -2   5      143.09      134.69      0.83 o 
   2  -2   5       15.95       12.81      0.32 o 
   3  -2   5        1.58        3.20      0.22 o 
   4  -2   5       25.04       32.84      1.89 o 
   5  -2   5        5.48        9.18      1.09 o 
   6  -2   5       20.56       21.09      1.18 o 
   7  -2   5       70.82       75.72      3.52 o 
   9  -2   5       36.61       36.62      2.17 o 
  10  -2   5       10.22       11.36      2.02 o 
 -10  -1   5        3.20        4.28      0.98 o 
  -9  -1   5        7.26        5.16      0.97 o 
  -8  -1   5        0.44        1.05      0.71 o 
  -7  -1   5        0.57        2.19      1.08 o 
  -6  -1   5        2.48        2.38      0.77 o 
  -5  -1   5       61.73       62.71      1.93 o 
  -4  -1   5        2.07        1.11      0.58 o 
  -3  -1   5        1.05       -0.05      0.43 o 
  -2  -1   5        2.38        5.54      0.56 o 
  -1  -1   5     1584.08     1756.75     15.94 o 
   0  -1   5       64.22       45.99      1.12 o 
   1  -1   5      237.15      194.34      1.28 o 
   2  -1   5       12.62       17.07      0.82 o 
   3  -1   5       74.71       85.94      1.95 o 
   4  -1   5      240.30      262.58      3.87 o 
   5  -1   5        9.54       10.98      0.85 o 
   6  -1   5        0.99        1.58      0.40 o 
   7  -1   5      133.88      123.74      4.44 o 
   8  -1   5       25.75       31.26      1.34 o 
   9  -1   5       35.10       36.32      5.93 o 
  10  -1   5       23.45       26.92      3.58 o 
  11  -1   5        1.05        1.50      1.18 o 
 -10   0   5        4.13        3.02      1.05 o 
  -9   0   5        0.25        0.96      0.81 o 
  -8   0   5        1.11        1.60      1.21 o 
  -7   0   5       16.36       18.01      1.89 o 
  -6   0   5       29.82       34.83      1.50 o 
  -5   0   5      749.74      830.41      6.41 o 
  -4   0   5       85.53       80.64      2.87 o 
  -3   0   5       97.10      111.27      2.99 o 
  -2   0   5        2.56        1.00      1.05 o 
  -1   0   5     1488.20     1622.30     23.56 o 
   0   0   5       12.88       12.02      0.52 o 
   1   0   5        4.89        6.69      0.44 o 
   2   0   5      210.39      216.27      1.62 o 
   3   0   5       15.91       16.12      0.65 o 
   4   0   5     1230.28     1377.64     28.65 o 
   5   0   5       91.54      102.77      2.18 o 
   6   0   5        7.09        4.17      0.54 o 
   7   0   5       36.58       33.63      1.06 o 
   8   0   5       38.87       39.60      1.82 o 
   9   0   5        0.01        1.01      0.63 o 
  10   0   5        0.01        0.52      0.64 o 
  11   0   5        0.02        0.19      1.21 o 
 -10   1   5       26.19       26.85      3.91 o 
  -9   1   5        0.23       -0.04      0.76 o 
  -8   1   5       15.60       17.68      1.84 o 
  -7   1   5       12.05        9.46      0.96 o 
  -6   1   5        1.39        1.28      0.64 o 
  -5   1   5        2.01        2.64      0.72 o 
  -4   1   5       35.00       36.60      1.53 o 
  -3   1   5        1.69        1.46      1.11 o 
  -2   1   5       13.75       17.30      1.17 o 
  -1   1   5      220.46      229.24      5.40 o 
   0   1   5       61.22       48.26      0.95 o 
   1   1   5       55.15       44.13      1.05 o 
   2   1   5       46.81       49.38      0.87 o 
   3   1   5       44.21       45.07      0.98 o 
   4   1   5      183.86      212.57      2.30 o 
   5   1   5       10.09        8.39      0.74 o 
   6   1   5       16.28       14.69      0.80 o 
   7   1   5       18.17       15.82      0.87 o 
   8   1   5       72.78       78.32      2.81 o 
   9   1   5        4.08        2.63      0.81 o 
  10   1   5       28.24       29.22      3.40 o 
  11   1   5        5.96        5.46      1.28 o 
 -10   2   5        0.05        0.79      1.08 o 
  -9   2   5        5.06        4.95      1.09 o 
  -8   2   5        0.41        1.19      0.86 o 
  -7   2   5       21.38       23.39      1.01 o 
  -6   2   5       10.37       11.11      1.11 o 
  -5   2   5      117.97      114.36      2.07 o 
  -4   2   5       26.55       28.38      1.28 o 
  -3   2   5      104.46      112.68      3.02 o 
  -2   2   5        7.91        7.07      0.63 o 
  -1   2   5      418.58      409.65      5.87 o 
   0   2   5      244.80      264.93      4.77 o 
   1   2   5        0.39        0.97      0.19 o 
   2   2   5        1.18        1.16      0.32 o 
   3   2   5      426.65      398.35      3.32 o 
   4   2   5       30.21       29.59      0.85 o 
   5   2   5       44.28       40.31      1.43 o 
   6   2   5       10.27       14.66      1.27 o 
   7   2   5       35.22       33.72      0.98 o 
   8   2   5       58.94       59.15      2.54 o 
   9   2   5        1.48        1.80      0.81 o 
  10   2   5        0.51        1.72      0.92 o 
  11   2   5        0.29        0.53      0.49 o 
 -10   3   5        5.44        3.68      0.92 o 
  -9   3   5        1.68        1.14      1.99 o 
  -8   3   5        0.94       -0.01      0.57 o 
  -7   3   5        1.24        0.71      0.43 o 
  -6   3   5        3.44        3.05      0.50 o 
  -5   3   5       14.92       15.72      1.18 o 
  -4   3   5       25.28       24.03      1.10 o 
  -3   3   5      126.94      119.46      2.07 o 
  -2   3   5        5.52        9.47      0.77 o 
  -1   3   5        0.00        0.54      0.21 o 
   0   3   5       11.79       19.15      1.38 o 
   1   3   5       29.57       38.07      1.47 o 
   2   3   5        4.34        5.98      0.30 o 
   3   3   5      716.27      715.46      7.00 o 
   4   3   5       12.75       16.22      0.90 o 
   5   3   5      272.34      300.22      5.74 o 
   6   3   5        3.34        2.89      0.55 o 
   7   3   5       33.21       31.18      2.27 o 
   8   3   5       17.82       19.25      1.70 o 
   9   3   5        0.33        1.58      0.72 o 
  10   3   5        5.02        5.03      1.04 o 
  11   3   5        3.21       -0.04      0.85 o 
  -9   4   5        2.62        3.12      1.91 o 
  -8   4   5        1.30        1.83      0.91 o 
  -7   4   5        2.37        2.27      0.56 o 
  -6   4   5       15.41       11.79      0.89 o 
  -5   4   5        4.37        4.79      0.77 o 
  -4   4   5       34.69       28.44      1.39 o 
  -3   4   5      705.93      789.60     11.84 o 
  -2   4   5       15.03       18.16      0.77 o 
  -1   4   5      223.15      215.15      4.01 o 
   0   4   5       63.85       52.33      1.53 o 
   1   4   5      734.84      700.01     10.10 o 
   2   4   5     1036.12     1292.10     33.33 o 
   3   4   5      509.45      491.82      7.20 o 
   4   4   5       52.76       49.39      1.86 o 
   5   4   5        5.11        6.38      0.67 o 
   6   4   5        6.26        5.34      0.64 o 
   7   4   5        6.66        9.09      1.25 o 
   8   4   5       64.96       68.63      2.55 o 
   9   4   5        1.00        0.82      0.58 o 
  10   4   5        0.58        1.67      1.07 o 
  11   4   5        0.27        0.12      0.53 o 
  -9   5   5        0.01       -0.01      1.49 o 
  -8   5   5        1.65        1.09      1.08 o 
  -7   5   5        1.96        1.56      0.85 o 
  -6   5   5       12.69       10.47      1.03 o 
  -5   5   5       16.38       12.59      1.00 o 
  -4   5   5        0.32       -0.09      0.66 o 
  -3   5   5       28.70       30.47      1.14 o 
  -2   5   5      163.94      167.16      3.82 o 
  -1   5   5        0.43        0.31      0.19 o 
   0   5   5      210.63      192.02      3.17 o 
   1   5   5        7.44       14.93      0.38 o 
   2   5   5        5.63        8.69      0.46 o 
   3   5   5      453.69      502.32      9.58 o 
   4   5   5      180.35      192.69      3.55 o 
   5   5   5        0.05        0.72      0.50 o 
   6   5   5        1.83        2.62      0.58 o 
   7   5   5        6.55        4.59      0.77 o 
   8   5   5        3.25        2.88      0.83 o 
   9   5   5        5.21        5.26      0.99 o 
  10   5   5        1.04        1.18      0.73 o 
  -9   6   5        0.41        1.23      0.94 o 
  -8   6   5        0.34        1.00      0.50 o 
  -7   6   5        1.71        1.16      0.55 o 
  -6   6   5       10.70        6.71      0.74 o 
  -5   6   5       25.64       23.26      1.01 o 
  -4   6   5       52.11       52.05      1.62 o 
  -3   6   5        9.34        8.68      1.03 o 
  -2   6   5        3.12        4.73      0.77 o 
  -1   6   5      237.51      235.56      3.16 o 
   0   6   5        0.00        0.23      0.29 o 
   1   6   5        1.22        0.30      0.30 o 
   2   6   5       32.13       49.41      1.20 o 
   3   6   5      111.85       98.53      1.75 o 
   4   6   5        1.89        0.56      0.36 o 
   5   6   5       20.88       20.61      1.28 o 
   6   6   5       36.72       38.20      0.95 o 
   7   6   5        1.81        1.33      0.64 o 
   8   6   5        0.10        1.04      0.90 o 
   9   6   5        3.31        2.68      0.70 o 
  10   6   5        9.32       10.01      1.70 o 
  -8   7   5        2.72        2.67      0.51 o 
  -7   7   5        5.86        5.64      1.46 o 
  -6   7   5        3.45        3.45      0.65 o 
  -5   7   5        2.32        3.13      0.55 o 
  -4   7   5        8.28        6.26      1.01 o 
  -3   7   5       95.57      104.65      3.05 o 
  -2   7   5      364.33      384.72      6.69 o 
  -1   7   5      112.62      107.41      2.09 o 
   0   7   5       30.06       24.73      0.95 o 
   1   7   5        0.51        0.74      0.86 o 
   2   7   5       15.70       13.76      1.09 o 
   3   7   5       20.19       21.68      1.23 o 
   4   7   5        4.06        4.25      0.63 o 
   5   7   5        8.45       10.36      1.02 o 
   6   7   5       24.72       24.14      1.31 o 
   7   7   5        0.74        0.19      0.82 o 
   8   7   5        2.55        2.14      0.84 o 
   9   7   5        2.75        4.54      1.11 o 
  10   7   5        0.26        0.28      0.61 o 
  -8   8   5        0.50       -0.24      0.60 o 
  -7   8   5        6.03        6.82      0.91 o 
  -6   8   5        0.64        1.03      0.56 o 
  -5   8   5       17.17       18.34      2.38 o 
  -4   8   5        9.64        9.06      1.14 o 
  -3   8   5       69.25       72.35      2.38 o 
  -2   8   5       89.48      104.52      3.37 o 
  -1   8   5        8.65       10.79      1.13 o 
   0   8   5       22.55       22.31      1.44 o 
   1   8   5        0.76        1.25      0.40 o 
   2   8   5       48.02       54.92      1.62 o 
   3   8   5        6.17        4.10      0.61 o 
   4   8   5        3.00        4.85      0.64 o 
   5   8   5        0.16        0.78      0.48 o 
   6   8   5       24.37       26.53      1.88 o 
   7   8   5       13.79       12.01      1.28 o 
   8   8   5        5.45        2.58      1.09 o 
   9   8   5        0.03        0.10      0.65 o 
  -7   9   5        6.57        6.18      0.76 o 
  -6   9   5        0.60        1.04      0.69 o 
  -5   9   5        0.58        0.81      0.65 o 
  -4   9   5        3.98        5.54      1.00 o 
  -3   9   5        4.94        5.08      0.81 o 
  -2   9   5       17.87       20.00      1.66 o 
  -1   9   5        3.68        4.92      0.80 o 
   0   9   5        0.00        0.41      0.48 o 
   1   9   5        6.33        3.95      0.68 o 
   2   9   5        0.56        0.65      0.37 o 
   3   9   5        3.53        6.11      0.86 o 
   4   9   5        4.10        4.53      0.69 o 
   5   9   5        2.73        2.66      0.39 o 
   7   9   5        0.03        0.57      0.73 o 
   8   9   5        0.21        1.66      1.33 o 
  -6  10   5        0.01        0.24      0.73 o 
  -5  10   5        2.00        0.96      0.43 o 
  -4  10   5        1.05        1.16      0.65 o 
  -3  10   5        0.41        0.55      0.47 o 
  -2  10   5      125.86      139.47      3.63 o 
  -1  10   5        1.02        1.14      0.47 o 
   0  10   5        0.53        1.25      0.70 o 
   1  10   5        6.06        6.63      1.10 o 
   2  10   5       22.87       24.94      2.45 o 
   3  10   5       12.97        7.35      1.33 o 
   4  10   5        3.13        3.27      0.75 o 
   5  10   5        0.21        0.16      0.56 o 
   6  10   5       12.43       12.51      2.13 o 
  -4  11   5        0.34        1.02      0.74 o 
  -3  11   5        3.59        3.08      0.90 o 
  -2  11   5        0.32       -0.45      0.95 o 
  -1  11   5       27.56       33.86      4.93 o 
   0  11   5        0.01       -0.04      0.54 o 
   1  11   5        2.45        2.01      0.70 o 
   2  11   5        1.14        1.04      0.92 o 
   3  11   5        1.73        2.40      0.90 o 
   4  11   5        3.46        3.13      0.78 o 
   5  11   5        1.09        1.00      0.61 o 
   6  11   5        4.69        5.63      1.30 o 
  -2  12   5        0.75        0.24      0.63 o 
  -1  12   5        0.55        1.36      1.02 o 
   0  12   5        5.76        6.78      1.36 o 
   1  12   5        2.74        3.96      1.03 o 
   2  12   5        0.46        1.04      0.54 o 
   3  12   5        0.00        0.50      0.52 o 
   4  12   5        0.10        0.73      0.60 o 
  -3  -9   6        1.32        1.34      0.99 o 
  -2  -9   6        1.96        2.67      0.95 o 
  -1  -9   6        1.20        0.95      0.74 o 
   0  -9   6        0.35        1.65      0.98 o 
   1  -9   6        4.17        3.24      1.25 o 
   2  -9   6        0.00        0.28      1.18 o 
   3  -9   6        0.01        0.59      0.78 o 
   4  -9   6        1.15        2.53      0.91 o 
  -5  -8   6        4.72        5.36      1.09 o 
  -4  -8   6        8.52        7.42      1.15 o 
  -3  -8   6        1.13        1.86      1.19 o 
  -2  -8   6        1.30        1.46      1.05 o 
  -1  -8   6        0.13        1.06      1.67 o 
   0  -8   6        7.84        7.24      1.54 o 
   1  -8   6        5.24        8.12      1.52 o 
   2  -8   6        0.14        0.82      0.99 o 
   3  -8   6        2.13        3.97      1.35 o 
   4  -8   6        4.83        5.91      1.66 o 
   5  -8   6        0.50        0.24      0.68 o 
   6  -8   6        0.03        0.51      0.87 o 
  -6  -7   6        0.49        0.84      0.65 o 
  -5  -7   6        0.31        1.19      0.70 o 
  -4  -7   6        0.06       -0.04      0.74 o 
  -3  -7   6       16.00       18.09      1.80 o 
  -2  -7   6        0.17        1.32      0.90 o 
  -1  -7   6        0.91        1.01      0.71 o 
   0  -7   6        2.64        2.96      1.00 o 
   1  -7   6        6.24        5.73      2.05 o 
   2  -7   6        6.20        6.63      1.00 o 
   3  -7   6        0.43        0.55      0.82 o 
   4  -7   6        2.36        2.65      1.03 o 
   5  -7   6        0.00        0.81      1.35 o 
   6  -7   6        1.33        1.71      1.13 o 
   7  -7   6        8.97        9.87      1.43 o 
  -7  -6   6        1.47        1.07      1.21 o 
  -6  -6   6        0.16        0.86      0.53 o 
  -5  -6   6        0.01        0.44      0.51 o 
  -4  -6   6        0.37        0.85      0.46 o 
  -3  -6   6       18.80       20.04      1.67 o 
  -2  -6   6        4.00        3.06      0.77 o 
  -1  -6   6        4.61        4.82      1.03 o 
   0  -6   6       28.97       29.19      2.07 o 
   1  -6   6        0.10        1.53      0.85 o 
   2  -6   6       14.74       14.68      1.79 o 
   3  -6   6        2.91        2.20      1.26 o 
   4  -6   6        3.98        2.59      0.91 o 
   5  -6   6        7.32        6.79      1.27 o 
   6  -6   6        6.89        6.90      1.50 o 
   7  -6   6        1.97        1.05      0.53 o 
   8  -6   6        5.12        8.95      1.72 o 
  -8  -5   6        2.28        1.82      0.95 o 
  -7  -5   6        3.62        3.34      1.25 o 
  -6  -5   6       24.72       22.48      1.17 o 
  -5  -5   6        1.21        1.29      0.56 o 
  -4  -5   6       13.49       10.07      1.00 o 
  -3  -5   6        0.11        0.42      0.36 o 
  -2  -5   6        9.39        8.48      0.94 o 
  -1  -5   6      245.09      241.82      5.72 o 
   0  -5   6       93.17       86.64      2.61 o 
   1  -5   6      100.64      117.19      3.61 o 
   2  -5   6       12.35        8.39      1.18 o 
   3  -5   6       56.32       51.03      2.56 o 
   4  -5   6        8.39        5.96      1.15 o 
   5  -5   6       94.58      106.34      4.35 o 
   6  -5   6        9.98       13.68      1.72 o 
   7  -5   6        6.27        4.04      1.03 o 
   8  -5   6        0.05       -0.04      0.68 o 
  -8  -4   6        0.33        0.17      0.86 o 
  -7  -4   6       10.02        8.39      1.13 o 
  -6  -4   6        0.70        0.94      0.56 o 
  -5  -4   6       10.16        9.10      1.09 o 
  -4  -4   6        8.07       12.58      0.93 o 
  -3  -4   6        2.87        6.71      0.75 o 
  -2  -4   6       47.28       58.62      1.48 o 
  -1  -4   6        6.13       10.39      1.18 o 
   0  -4   6        1.06        4.22      0.65 o 
   1  -4   6       37.68       44.53      1.71 o 
   2  -4   6      101.48      115.37      3.14 o 
   3  -4   6       12.98        8.93      1.34 o 
   4  -4   6        0.17        1.88      0.97 o 
   5  -4   6       14.36       11.16      1.39 o 
   6  -4   6        2.42        4.26      1.14 o 
   7  -4   6        0.14        1.08      0.51 o 
   8  -4   6        1.65        3.00      1.07 o 
   9  -4   6        0.05        0.97      0.53 o 
  -9  -3   6        1.75        2.01      0.96 o 
  -8  -3   6        0.04        0.50      0.89 o 
  -7  -3   6       13.32       16.75      2.01 o 
  -6  -3   6       40.77       44.35      1.84 o 
  -5  -3   6        2.91        3.10      0.71 o 
  -4  -3   6       26.77       25.64      1.30 o 
  -3  -3   6       15.69       20.95      1.22 o 
  -2  -3   6       40.26       38.56      1.48 o 
  -1  -3   6        0.38        0.34      0.50 o 
   0  -3   6       43.62       39.84      1.46 o 
   1  -3   6      216.31      207.03      4.36 o 
   2  -3   6        7.36        7.18      0.97 o 
   3  -3   6       41.99       38.66      1.34 o 
   4  -3   6        8.40        7.41      0.92 o 
   5  -3   6      101.95      110.32      3.00 o 
   6  -3   6        9.46        9.62      1.01 o 
   7  -3   6        3.46        4.74      1.06 o 
   8  -3   6        0.68        0.98      0.59 o 
  10  -3   6        9.45        9.69      1.74 o 
  -9  -2   6        0.55        1.59      0.78 o 
  -8  -2   6        3.90        5.31      1.61 o 
  -7  -2   6       11.34       11.74      1.47 o 
  -6  -2   6       34.89       33.48      1.31 o 
  -5  -2   6       13.75       13.28      1.27 o 
  -4  -2   6       99.45       90.56      2.90 o 
  -3  -2   6        6.34        5.01      0.94 o 
  -2  -2   6       24.03       24.08      2.28 o 
  -1  -2   6      104.10      122.06      2.24 o 
   0  -2   6      160.35      166.90      2.61 o 
   1  -2   6      624.36      615.00      8.68 o 
   2  -2   6        1.59        1.67      0.31 o 
   3  -2   6        7.37        8.33      0.65 o 
   4  -2   6       33.74       32.58      0.76 o 
   5  -2   6        0.41        0.77      0.48 o 
   6  -2   6        7.86       11.29      1.08 o 
   7  -2   6        0.07        0.38      0.58 o 
   8  -2   6        0.16        0.89      0.83 o 
   9  -2   6        0.08        0.77      1.25 o 
  10  -2   6        0.02       -0.17      1.25 o 
  -9  -1   6        2.44        2.37      0.72 o 
  -8  -1   6        6.57        6.24      1.21 o 
  -7  -1   6        3.03        4.26      0.88 o 
  -6  -1   6       98.64       94.96      2.51 o 
  -5  -1   6      150.20      149.04      3.33 o 
  -4  -1   6        0.60        0.70      0.53 o 
  -3  -1   6      209.52      216.33      3.13 o 
  -2  -1   6       56.43       63.31      2.20 o 
  -1  -1   6       19.68       16.61      1.31 o 
   0  -1   6       60.06       69.60      2.00 o 
   1  -1   6       38.67       41.82      1.29 o 
   2  -1   6       32.49       26.26      1.04 o 
   3  -1   6       88.78      104.44      1.75 o 
   4  -1   6       21.07       23.25      1.13 o 
   5  -1   6       19.75       13.91      0.59 o 
   6  -1   6       14.19       12.51      1.15 o 
   7  -1   6       41.65       45.13      1.45 o 
   8  -1   6       93.83       99.05      4.43 o 
   9  -1   6       16.22       14.75      1.65 o 
  10  -1   6        9.66        7.88      1.57 o 
  -9   0   6        9.91       10.26      1.39 o 
  -8   0   6       11.78       12.19      1.52 o 
  -7   0   6        7.75        6.80      0.80 o 
  -6   0   6      125.90      137.70      4.47 o 
  -5   0   6        1.28        0.92      0.80 o 
  -4   0   6      177.26      159.64      2.74 o 
  -3   0   6       15.45       21.10      1.18 o 
  -2   0   6       46.22       73.21      2.42 o 
  -1   0   6      124.32      182.29      2.17 o 
   0   0   6        1.39        4.73      0.63 o 
   1   0   6        0.13        0.95      0.36 o 
   2   0   6       44.30       42.12      1.29 o 
   3   0   6       77.35       78.50      2.15 o 
   4   0   6       89.99      104.11      2.05 o 
   5   0   6        8.41        6.61      0.79 o 
   6   0   6        1.50        1.14      0.46 o 
   7   0   6        0.86        1.87      0.27 o 
   8   0   6       14.27       12.05      1.46 o 
   9   0   6        2.71        2.70      1.08 o 
  10   0   6       15.85       17.25      1.92 o 
  -9   1   6        1.33        1.96      0.97 o 
  -8   1   6        0.05        0.46      0.84 o 
  -7   1   6        5.75        6.22      1.04 o 
  -6   1   6       63.33       68.88      6.09 o 
  -5   1   6      707.79      747.27     12.48 o 
  -4   1   6       69.22       60.94      1.90 o 
  -3   1   6       43.76       43.59      2.00 o 
  -2   1   6        7.78        5.61      0.69 o 
  -1   1   6      103.09       87.73      2.47 o 
   0   1   6     1088.79     1206.52     19.49 o 
   1   1   6      172.47      179.65      2.97 o 
   2   1   6        9.40        8.16      0.66 o 
   3   1   6      397.41      387.09      3.98 o 
   4   1   6       37.34       29.83      1.31 o 
   5   1   6       92.08       82.68      1.64 o 
   6   1   6        0.01        1.17      0.49 o 
   7   1   6        0.38        0.42      0.45 o 
   8   1   6       27.42       28.94      2.32 o 
   9   1   6        3.62        2.86      0.80 o 
  10   1   6        1.07        0.18      0.53 o 
  11   1   6        0.08       -0.21      1.12 o 
  -9   2   6       32.50       41.90      2.39 o 
  -8   2   6        5.95        4.95      1.12 o 
  -7   2   6        9.11        7.88      1.07 o 
  -6   2   6      141.95      144.56      4.36 o 
  -5   2   6       36.03       39.42      2.45 o 
  -4   2   6      323.77      308.22      4.86 o 
  -3   2   6       12.90        9.01      0.85 o 
  -2   2   6       39.10       41.50      1.37 o 
  -1   2   6        2.14        0.78      0.31 o 
   0   2   6      109.64      133.77      0.86 o 
   1   2   6      242.56      266.82      2.79 o 
   2   2   6        2.62        3.34      1.00 o 
   3   2   6        8.63        6.61      0.40 o 
   4   2   6       22.08       17.16      1.10 o 
   5   2   6       16.83       20.35      1.19 o 
   6   2   6        3.92        3.23      0.49 o 
   7   2   6        0.62        0.29      0.31 o 
   8   2   6        0.74        0.85      0.43 o 
   9   2   6        0.00        1.28      0.48 o 
  10   2   6        5.18        6.01      1.33 o 
  11   2   6        2.88        2.42      0.72 o 
  -9   3   6        0.09        0.16      0.88 o 
  -8   3   6        0.30        1.66      0.98 o 
  -7   3   6        2.49        2.16      0.34 o 
  -6   3   6        0.14        0.23      0.51 o 
  -5   3   6        4.74        4.06      0.63 o 
  -4   3   6       13.89       17.00      1.10 o 
  -3   3   6        9.60        8.38      0.80 o 
  -2   3   6      101.89      108.05      1.86 o 
  -1   3   6        3.20        3.37      0.39 o 
   0   3   6      434.75      496.23      6.59 o 
   1   3   6       23.26       13.18      1.21 o 
   2   3   6        2.56        1.52      0.66 o 
   3   3   6       27.41       24.58      0.77 o 
   4   3   6      144.18      130.96      1.79 o 
   5   3   6       80.03       79.12      1.76 o 
   6   3   6       11.94       17.60      0.83 o 
   7   3   6        3.18        0.90      0.46 o 
   8   3   6       55.19       59.00      3.05 o 
   9   3   6        0.04        1.47      0.91 o 
  10   3   6        7.96        4.42      1.01 o 
  -9   4   6        2.08        2.24      0.90 o 
  -8   4   6        8.68        8.48      1.20 o 
  -7   4   6        9.54        8.76      1.07 o 
  -6   4   6        3.93        3.41      0.55 o 
  -5   4   6       13.95       10.52      1.18 o 
  -4   4   6      170.41      162.17      3.44 o 
  -3   4   6        0.03       -0.17      0.68 o 
  -2   4   6      132.01      137.50      2.32 o 
  -1   4   6        9.38        8.25      0.50 o 
   0   4   6       40.97       38.69      1.67 o 
   1   4   6       77.90       79.38      2.70 o 
   2   4   6      316.16      364.51     18.07 o 
   3   4   6       23.88       24.88      1.13 o 
   4   4   6      508.37      576.63      7.65 o 
   5   4   6        0.05        0.17      0.44 o 
   6   4   6        0.27        1.16      0.36 o 
   7   4   6       11.63        7.61      1.12 o 
   8   4   6        1.09        2.08      0.62 o 
   9   4   6        2.71        1.71      0.49 o 
  10   4   6        9.56        7.14      1.10 o 
  -9   5   6        0.52        1.64      0.80 o 
  -8   5   6        4.52        4.83      1.14 o 
  -7   5   6        0.17        0.24      0.79 o 
  -6   5   6        5.30        5.61      0.92 o 
  -5   5   6        3.51        2.29      1.09 o 
  -4   5   6       10.75       14.70      0.97 o 
  -3   5   6       86.77       99.90      2.08 o 
  -2   5   6       12.84        9.47      0.68 o 
  -1   5   6      167.01      170.17      9.08 o 
   0   5   6        0.05        0.95      0.61 o 
   1   5   6       53.80       52.81      2.46 o 
   2   5   6       68.88       77.12      2.16 o 
   3   5   6       40.60       39.74      2.29 o 
   4   5   6       35.42       35.35      0.79 o 
   5   5   6       22.80       21.24      1.19 o 
   6   5   6       26.13       26.26      0.87 o 
   7   5   6        9.17        8.99      1.84 o 
   8   5   6       31.41       30.56      3.69 o 
   9   5   6        3.42        4.23      0.81 o 
  10   5   6        0.81        1.02      0.47 o 
  -8   6   6        0.36        0.44      0.57 o 
  -7   6   6        1.14        1.82      0.66 o 
  -6   6   6        9.93       10.65      1.02 o 
  -5   6   6        0.02        0.68      0.50 o 
  -4   6   6       21.03       25.24      1.26 o 
  -3   6   6        3.58        2.04      0.63 o 
  -2   6   6      276.84      295.58      5.28 o 
  -1   6   6       24.45       25.25      1.82 o 
   0   6   6        0.21        0.43      0.22 o 
   1   6   6       86.40       82.81      1.11 o 
   2   6   6       28.04       19.67      0.52 o 
   3   6   6        4.38        5.35      0.79 o 
   4   6   6      593.62      660.54     10.90 o 
   5   6   6        5.51        3.36      0.50 o 
   6   6   6        6.25        7.07      0.69 o 
   7   6   6       14.71       12.34      1.14 o 
   8   6   6       21.32       21.43      2.40 o 
   9   6   6       15.12       10.61      2.90 o 
  10   6   6        0.51        0.24      0.50 o 
  -8   7   6        0.00        0.59      0.79 o 
  -7   7   6        5.63        6.11      0.97 o 
  -6   7   6        3.20        2.07      0.63 o 
  -5   7   6        1.32        1.74      0.80 o 
  -4   7   6       27.00       26.63      1.36 o 
  -3   7   6       10.19       12.99      0.93 o 
  -2   7   6       41.85       32.96      1.53 o 
  -1   7   6       28.36       28.43      1.50 o 
   0   7   6       54.90       55.11      1.59 o 
   1   7   6        7.54        8.44      1.13 o 
   2   7   6       25.85       23.08      0.81 o 
   3   7   6       26.97       23.69      1.66 o 
   4   7   6        1.44        1.30      0.37 o 
   5   7   6       29.00       36.53      2.22 o 
   6   7   6        2.84        3.30      0.66 o 
   7   7   6        3.58        1.98      1.81 o 
   8   7   6        7.39        6.94      1.86 o 
   9   7   6        4.38        4.06      0.81 o 
  -7   8   6        0.43        0.77      0.56 o 
  -6   8   6        0.70        0.77      0.51 o 
  -5   8   6        3.04        3.70      0.55 o 
  -4   8   6       11.60       14.18      1.10 o 
  -3   8   6        0.58        0.93      0.51 o 
  -2   8   6       72.10       72.34      2.38 o 
  -1   8   6        6.89        7.72      0.95 o 
   0   8   6       17.23       15.26      1.23 o 
   1   8   6        0.59        1.53      0.74 o 
   2   8   6        0.13        0.04      1.16 o 
   3   8   6        0.54        1.57      0.85 o 
   4   8   6        0.00        0.82      0.52 o 
   5   8   6        0.25        0.75      0.50 o 
   6   8   6       24.65       25.98      2.28 o 
   7   8   6        0.54        1.83      1.07 o 
   8   8   6        0.07        0.79      1.13 o 
   9   8   6        0.04       -0.08      0.83 o 
  -6   9   6       11.63       11.45      1.99 o 
  -5   9   6        2.03        1.24      0.50 o 
  -4   9   6        1.25        2.46      1.13 o 
  -3   9   6        0.50        0.13      0.75 o 
  -2   9   6       56.06       54.67      3.22 o 
  -1   9   6        0.14        0.25      0.99 o 
   0   9   6        2.00        1.60      0.85 o 
   1   9   6        0.44        1.28      0.87 o 
   2   9   6        0.93       -0.30      0.83 o 
   3   9   6        6.09       10.08      1.08 o 
   4   9   6        1.40        2.23      0.83 o 
   5   9   6        4.46        5.71      1.48 o 
   6   9   6        4.15        5.04      1.86 o 
   7   9   6        1.87        2.76      1.38 o 
   8   9   6        1.42        2.35      1.60 o 
  -5  10   6        6.02        5.09      1.80 o 
  -4  10   6        0.61        1.56      1.00 o 
  -3  10   6        0.89        2.39      1.25 o 
  -2  10   6        9.21        8.44      2.13 o 
  -1  10   6       83.06       81.58      4.60 o 
   0  10   6        0.36        1.22      0.62 o 
   1  10   6        2.78        3.10      1.10 o 
   2  10   6        2.20        2.52      0.82 o 
   3  10   6       22.01       21.51      2.25 o 
   4  10   6        0.27        0.92      0.77 o 
   5  10   6       10.86        8.20      1.54 o 
   6  10   6        5.70        5.60      2.51 o 
   7  10   6        3.38        1.61      1.39 o 
  -4  11   6        0.04        0.45      1.41 o 
  -3  11   6        1.93        1.73      0.71 o 
  -2  11   6        2.07        4.28      1.03 o 
  -1  11   6       27.62       31.19      3.78 o 
   0  11   6        1.35        0.81      0.88 o 
   1  11   6        1.09        1.01      0.71 o 
   2  11   6        0.36        0.42      0.81 o 
   3  11   6        1.57        0.83      0.65 o 
   4  11   6        0.02        0.29      0.84 o 
   5  11   6        0.79        1.59      0.54 o 
   6  11   6        2.49        1.53      1.33 o 
  -2  12   6        1.15        1.04      0.85 o 
  -1  12   6       21.48       13.39      1.63 o 
   0  12   6        1.64        1.92      0.70 o 
   1  12   6        0.00        0.35      0.81 o 
   2  12   6        0.61        1.19      0.84 o 
   3  12   6        6.19        7.09      1.20 o 
   4  12   6        0.87        1.23      0.49 o 
  -1  -9   7        0.88        1.93      0.77 o 
   0  -9   7        2.04        3.04      0.94 o 
   1  -9   7        2.51        2.24      0.87 o 
  -4  -8   7        0.02        1.17      0.92 o 
  -3  -8   7        9.51       10.08      1.52 o 
  -2  -8   7        0.18        0.93      1.37 o 
  -1  -8   7        0.03       -0.02      0.63 o 
   0  -8   7        3.77        3.71      2.23 o 
   1  -8   7        1.01        3.04      1.41 o 
   2  -8   7        2.79        4.81      1.27 o 
   3  -8   7        0.24        0.22      0.60 o 
   4  -8   7        0.96        1.02      0.56 o 
  -5  -7   7        0.33       -0.11      0.58 o 
  -4  -7   7        0.92        1.50      0.66 o 
  -3  -7   7       28.55       30.15      3.58 o 
  -2  -7   7        9.95       11.29      1.65 o 
  -1  -7   7       18.23       20.64      2.00 o 
   0  -7   7        2.94        3.14      1.07 o 
   1  -7   7        0.31        1.13      0.94 o 
   2  -7   7        5.87        5.08      2.64 o 
   3  -7   7        3.40        3.64      1.21 o 
   4  -7   7        6.31        8.44      1.32 o 
   5  -7   7        5.28        6.63      1.47 o 
   6  -7   7        0.09        0.99      0.72 o 
  -6  -6   7        0.29        0.50      0.64 o 
  -5  -6   7        0.95        2.05      0.52 o 
  -4  -6   7        3.97        3.75      0.85 o 
  -3  -6   7       13.17       10.48      1.12 o 
  -2  -6   7        4.80        6.42      1.21 o 
  -1  -6   7        1.42        2.18      1.18 o 
   0  -6   7        4.85        4.86      1.07 o 
   1  -6   7       10.65       10.14      1.56 o 
   2  -6   7        0.01        0.48      0.53 o 
   3  -6   7        2.74        4.74      1.02 o 
   4  -6   7        5.68        4.45      0.93 o 
   5  -6   7        7.15        6.09      1.56 o 
   6  -6   7       18.21       19.62      2.41 o 
   7  -6   7        0.56        0.45      0.85 o 
  -7  -5   7       18.44       20.32      3.18 o 
  -6  -5   7        7.80        5.92      0.98 o 
  -5  -5   7       18.27       13.63      1.29 o 
  -4  -5   7       24.18       26.17      2.04 o 
  -3  -5   7        1.62        3.28      0.55 o 
  -2  -5   7        3.35        3.45      0.53 o 
  -1  -5   7       33.39       25.87      2.34 o 
   0  -5   7       18.70       22.12      1.84 o 
   1  -5   7        6.46        3.43      0.65 o 
   2  -5   7        0.02        0.02      0.56 o 
   3  -5   7        8.72       10.11      1.95 o 
   4  -5   7        3.24        4.11      1.86 o 
   5  -5   7        0.64        1.79      0.65 o 
   6  -5   7        3.72        4.18      0.93 o 
   7  -5   7        0.26        1.99      0.73 o 
   8  -5   7        3.22        2.47      1.39 o 
  -8  -4   7        4.02        3.48      1.07 o 
  -7  -4   7       24.29       25.66      1.84 o 
  -6  -4   7       22.90       25.11      1.20 o 
  -5  -4   7        1.47        1.46      0.52 o 
  -4  -4   7        0.25        1.19      0.67 o 
  -3  -4   7        1.76        2.77      0.51 o 
  -2  -4   7       12.42       10.66      1.21 o 
  -1  -4   7       14.96       19.95      1.53 o 
   0  -4   7       56.69       48.46      2.06 o 
   1  -4   7      156.76      171.97     14.50 o 
   2  -4   7       28.55       25.63      1.45 o 
   3  -4   7       80.03       72.72      3.09 o 
   4  -4   7       10.48        5.33      1.32 o 
   5  -4   7        0.00        0.20      0.57 o 
   6  -4   7        7.61        8.61      1.16 o 
   7  -4   7        1.00        1.31      0.89 o 
   8  -4   7        2.07        0.81      0.62 o 
   9  -4   7        2.22        1.77      0.76 o 
  -8  -3   7       13.06       17.10      3.45 o 
  -7  -3   7       11.04       12.07      1.70 o 
  -6  -3   7        1.80        1.46      0.60 o 
  -5  -3   7      105.79      107.72      2.88 o 
  -4  -3   7       18.74       17.95      1.04 o 
  -3  -3   7        2.08        1.30      0.49 o 
  -2  -3   7        2.99        2.14      0.66 o 
  -1  -3   7       19.06       20.47      1.35 o 
   0  -3   7      300.51      338.44      6.71 o 
   1  -3   7       75.04       70.43      1.78 o 
   2  -3   7        2.74        6.12      1.38 o 
   3  -3   7       25.64       32.54      2.22 o 
   4  -3   7       39.94       38.99      1.66 o 
   5  -3   7        2.52        1.61      0.87 o 
   6  -3   7       96.64      100.23      3.50 o 
   7  -3   7        0.93        0.36      0.65 o 
   8  -3   7        2.03        1.98      0.67 o 
   9  -3   7        1.57        1.55      0.94 o 
  -8  -2   7        0.03        0.57      0.56 o 
  -7  -2   7       18.73       23.74      2.20 o 
  -6  -2   7        4.12        3.23      0.51 o 
  -5  -2   7        7.92        8.71      1.08 o 
  -4  -2   7      189.47      190.48      5.75 o 
  -3  -2   7        4.83        2.97      0.69 o 
  -2  -2   7        0.37        1.09      0.80 o 
  -1  -2   7       15.76       19.50      1.63 o 
   0  -2   7       32.42       32.96      0.95 o 
   1  -2   7      222.31      235.43      3.64 o 
   2  -2   7        2.44        1.77      0.48 o 
   3  -2   7       26.92       20.81      0.97 o 
   4  -2   7       95.04       88.36      2.36 o 
   5  -2   7        1.01       -0.27      1.16 o 
   6  -2   7       15.63       11.95      1.29 o 
   7  -2   7       31.90       30.65      2.34 o 
   8  -2   7       10.24        6.18      2.32 o 
   9  -2   7       11.39        8.94      1.82 o 
  10  -2   7        0.84       -0.73      1.30 o 
  -9  -1   7        0.04        1.91      1.05 o 
  -8  -1   7       21.36       22.79      4.26 o 
  -7  -1   7       11.74       12.23      1.61 o 
  -6  -1   7       97.82      106.09      2.86 o 
  -5  -1   7       35.56       42.02      2.56 o 
  -4  -1   7        0.31        1.75      0.79 o 
  -3  -1   7       57.87       62.51      3.22 o 
  -2  -1   7       26.33       16.05      1.02 o 
  -1  -1   7        1.59        5.00      0.63 o 
   0  -1   7      159.84      156.29      3.43 o 
   1  -1   7        5.52        3.30      0.66 o 
   2  -1   7       70.26       54.68      2.00 o 
   3  -1   7      164.96      151.86      2.48 o 
   4  -1   7       22.93       28.31      0.86 o 
   5  -1   7       42.80       38.49      1.81 o 
   6  -1   7        3.43        1.00      0.72 o 
   7  -1   7       42.12       37.54      1.68 o 
   8  -1   7       57.13       60.07      4.32 o 
   9  -1   7        3.60        0.84      1.70 o 
  10  -1   7        0.53        1.27      1.05 o 
  -9   0   7        2.06        2.99      1.05 o 
  -8   0   7        5.27        4.91      0.93 o 
  -7   0   7        0.89        0.93      0.38 o 
  -6   0   7        3.08        4.73      0.77 o 
  -5   0   7      202.48      208.79     11.99 o 
  -4   0   7      596.23      586.19     14.31 o 
  -3   0   7        0.04        0.88      0.61 o 
  -2   0   7        4.22        1.77      0.64 o 
  -1   0   7      133.98      108.77      1.95 o 
   0   0   7       24.26       15.24      1.16 o 
   1   0   7      118.57      110.64      1.93 o 
   2   0   7       28.16       24.12      1.02 o 
   3   0   7       15.69       17.87      1.19 o 
   4   0   7      102.96      114.20      2.27 o 
   5   0   7       15.15       19.75      0.89 o 
   6   0   7        1.43        0.82      0.43 o 
   7   0   7       41.00       40.60      1.26 o 
   8   0   7       36.01       38.91      3.83 o 
   9   0   7        5.63        6.15      1.22 o 
  10   0   7        0.04       -0.32      1.18 o 
  -9   1   7       27.00       26.84      4.31 o 
  -8   1   7        5.03        2.31      1.64 o 
  -7   1   7        0.14        0.20      0.53 o 
  -6   1   7       34.85       33.72      3.99 o 
  -5   1   7       13.06       11.87      0.94 o 
  -4   1   7       78.15       79.26      2.35 o 
  -3   1   7        2.75        1.92      0.61 o 
  -2   1   7       12.78       15.02      0.90 o 
  -1   1   7        4.62        8.67      0.75 o 
   0   1   7       73.45       74.84      1.84 o 
   1   1   7        0.00        2.09      0.91 o 
   2   1   7      174.92      163.32      3.14 o 
   3   1   7       38.62       32.01      0.89 o 
   4   1   7       88.02       89.11      1.67 o 
   5   1   7        6.40        6.64      0.85 o 
   6   1   7        0.74        0.80      0.47 o 
   7   1   7        1.62        1.67      0.49 o 
   8   1   7       48.49       49.99      2.63 o 
   9   1   7        1.71        1.57      0.60 o 
  10   1   7       53.28       59.49      2.83 o 
  -9   2   7        1.14        2.40      1.08 o 
  -8   2   7        3.89        1.69      1.24 o 
  -7   2   7        8.76        5.97      0.86 o 
  -6   2   7       22.79       24.00      1.27 o 
  -5   2   7       11.41       12.12      1.37 o 
  -4   2   7      395.16      438.41     10.01 o 
  -3   2   7        5.52        4.95      0.81 o 
  -2   2   7       26.98       29.22      1.24 o 
  -1   2   7        0.09        1.43      0.29 o 
   0   2   7      272.07      252.40      6.58 o 
   1   2   7        1.50        4.37      0.32 o 
   2   2   7       39.84       35.11      1.72 o 
   3   2   7       46.48       46.46      1.11 o 
   4   2   7      100.17      119.88      2.26 o 
   5   2   7        6.59        4.69      0.60 o 
   6   2   7        0.74        1.79      0.49 o 
   7   2   7        7.40        8.30      0.64 o 
   8   2   7        5.76        9.05      1.14 o 
   9   2   7       31.28       20.35      2.73 o 
  10   2   7        9.25       16.51      4.99 o 
  -9   3   7       18.78       18.38      1.54 o 
  -8   3   7        0.72        1.40      0.86 o 
  -7   3   7        1.09        1.23      0.59 o 
  -6   3   7       16.88       17.12      1.58 o 
  -5   3   7       15.44       13.12      1.05 o 
  -4   3   7      503.84      544.00     10.33 o 
  -3   3   7        6.49        8.29      1.14 o 
  -2   3   7        0.06       -0.21      0.82 o 
  -1   3   7        0.03        0.18      0.32 o 
   0   3   7       46.17       44.24      2.23 o 
   1   3   7        5.51        1.95      0.75 o 
   2   3   7      110.05      104.93      2.38 o 
   3   3   7       30.89       36.44      1.16 o 
   4   3   7      167.65      151.65      2.53 o 
   5   3   7      116.85      108.31      2.52 o 
   6   3   7       27.34       35.90      0.96 o 
   7   3   7        3.14        5.47      0.70 o 
   8   3   7       22.31       20.11      2.09 o 
   9   3   7       12.40       10.41      1.06 o 
  10   3   7        7.94        6.62      2.21 o 
  -9   4   7        0.83        1.43      0.55 o 
  -8   4   7        0.69        2.58      0.79 o 
  -7   4   7        0.34        1.21      0.53 o 
  -6   4   7        2.78        3.93      0.77 o 
  -5   4   7        2.54        5.10      0.74 o 
  -4   4   7        1.24        5.99      0.78 o 
  -3   4   7       36.98       24.53      1.48 o 
  -2   4   7       36.53       27.96      0.84 o 
  -1   4   7       38.20       50.88      2.67 o 
   0   4   7        2.20        6.45      1.09 o 
   1   4   7        1.73        4.07      1.32 o 
   2   4   7        0.12        1.57      0.88 o 
   3   4   7       13.89       10.02      1.43 o 
   4   4   7       45.98       39.18      1.32 o 
   5   4   7       20.03       19.85      1.01 o 
   6   4   7        0.37        0.34      0.25 o 
   7   4   7        2.87        2.16      0.50 o 
   8   4   7        2.15        1.59      0.72 o 
   9   4   7        6.80        5.42      1.08 o 
  10   4   7        0.02        0.65      0.51 o 
  -8   5   7        0.09        1.30      1.64 o 
  -7   5   7        0.04        0.64      0.45 o 
  -6   5   7        4.47        4.26      0.65 o 
  -5   5   7        7.79        7.98      0.79 o 
  -4   5   7      106.00       98.99      3.23 o 
  -3   5   7       11.84       12.32      0.98 o 
  -2   5   7       55.19       51.23      1.92 o 
  -1   5   7        0.01        0.26      0.22 o 
   0   5   7        0.08        0.08      1.02 o 
   1   5   7      118.55      133.70      2.64 o 
   2   5   7       58.41       66.85      2.00 o 
   3   5   7      126.14      146.63      4.69 o 
   4   5   7      451.87      470.07     10.03 o 
   5   5   7        3.02        0.84      0.43 o 
   6   5   7       97.98      114.37      4.83 o 
   7   5   7        2.44        4.90      1.27 o 
   8   5   7        3.85        3.75      1.39 o 
   9   5   7        0.89        1.29      0.81 o 
  10   5   7        0.01        1.17      0.69 o 
  -8   6   7        2.36        1.41      0.89 o 
  -7   6   7        3.04        3.82      0.75 o 
  -6   6   7        4.20        2.89      0.47 o 
  -5   6   7        3.73        3.67      0.59 o 
  -4   6   7        2.24        1.48      0.56 o 
  -3   6   7       61.34       54.52      1.98 o 
  -2   6   7        9.95        7.29      0.91 o 
  -1   6   7      176.04      215.43      5.82 o 
   0   6   7      124.84      117.00      3.24 o 
   1   6   7       14.46       11.72      1.47 o 
   2   6   7        0.44        0.04      1.10 o 
   3   6   7      153.47      164.72      6.16 o 
   4   6   7       28.93       28.74      2.28 o 
   5   6   7      124.70      135.72      6.87 o 
   6   6   7        7.45        5.96      0.99 o 
   8   6   7        2.59        1.44      0.73 o 
   9   6   7       12.53       11.19      3.52 o 
  -7   7   7        0.04        0.75      0.59 o 
  -6   7   7       13.33       14.42      1.17 o 
  -5   7   7        0.91        1.02      0.51 o 
  -4   7   7       12.21       11.79      1.07 o 
  -3   7   7       29.02       30.63      1.37 o 
  -2   7   7       26.64       25.57      0.88 o 
  -1   7   7      182.45      182.86      6.66 o 
   0   7   7       13.51       11.38      1.64 o 
   1   7   7       90.97      102.23      3.25 o 
   2   7   7        1.53        1.90      0.94 o 
   3   7   7        0.00        0.92      0.80 o 
   4   7   7       23.91       20.24      2.12 o 
   5   7   7       44.06       48.69      2.56 o 
   6   7   7        4.70        5.26      1.06 o 
   7   7   7       23.56       30.32      3.02 o 
   9   7   7        1.43        1.43      1.16 o 
  -7   8   7        0.85        1.53      0.57 o 
  -6   8   7        1.64        3.42      0.89 o 
  -5   8   7       23.93       27.40      2.55 o 
  -4   8   7        4.51        1.19      0.67 o 
  -3   8   7       31.91       28.88      2.27 o 
  -2   8   7       40.31       36.67      2.25 o 
  -1   8   7       62.95       72.93      3.26 o 
   0   8   7       38.90       36.55      2.43 o 
   1   8   7        7.93        8.08      1.14 o 
   2   8   7        4.49        5.34      0.78 o 
   3   8   7        1.03        0.90      1.22 o 
   4   8   7        0.14        0.53      0.81 o 
   5   8   7      109.96      119.16      6.04 o 
   6   8   7        0.45        1.11      0.80 o 
   7   8   7       15.08       18.49      3.87 o 
   8   8   7        0.10        0.44      1.20 o 
  -6   9   7       23.65       22.49      2.32 o 
  -5   9   7        0.33        1.00      1.81 o 
  -4   9   7        1.02        1.90      0.63 o 
  -3   9   7        8.02        8.28      2.32 o 
  -2   9   7       36.23       40.06      2.83 o 
  -1   9   7       11.05        9.97      1.21 o 
   0   9   7        0.05        0.90      0.74 o 
   1   9   7       11.44       10.97      1.36 o 
   2   9   7        0.74        1.96      0.92 o 
   3   9   7        0.00        0.02      0.86 o 
   4   9   7        0.02        0.62      0.63 o 
   5   9   7        3.58        2.29      0.67 o 
   6   9   7       22.34       20.95      3.00 o 
   7   9   7        0.54       -0.18      1.41 o 
   8   9   7        0.37        1.57      1.34 o 
  -5  10   7        3.89        3.25      0.94 o 
  -4  10   7        0.44        0.98      0.60 o 
  -3  10   7        0.08        0.01      0.82 o 
  -2  10   7        0.87        0.67      1.10 o 
  -1  10   7       34.71       37.74      2.78 o 
   0  10   7        5.41        5.18      1.01 o 
   1  10   7        0.15        0.73      1.41 o 
   2  10   7        4.76        3.19      0.97 o 
   3  10   7        0.62        1.85      0.86 o 
   4  10   7        1.35        0.28      0.71 o 
   5  10   7        4.24        3.20      1.04 o 
   6  10   7        1.20        2.33      1.01 o 
   7  10   7       28.83       29.13      2.58 o 
  -3  11   7        8.42        7.06      1.19 o 
  -2  11   7        0.44        0.98      1.01 o 
  -1  11   7       12.66       11.57      1.77 o 
   0  11   7        1.02        1.97      1.17 o 
   1  11   7        1.70        2.71      1.04 o 
   2  11   7        4.17        2.99      0.98 o 
   3  11   7        0.27        1.14      0.55 o 
   4  11   7        0.29        1.71      0.96 o 
   5  11   7        2.25        2.43      1.12 o 
  -1  12   7       18.14       22.79      2.78 o 
   0  12   7        2.36        1.50      0.84 o 
   1  12   7        0.63        1.99      0.93 o 
   2  12   7        1.55        1.66      0.89 o 
   3  12   7        0.53        1.20      0.82 o 
  -1  -8   8        1.81        2.23      1.03 o 
   0  -8   8       10.21       10.60      1.71 o 
   1  -8   8        6.04        6.07      1.62 o 
   2  -8   8        0.14        0.62      0.84 o 
  -4  -7   8        4.51        6.93      1.64 o 
  -3  -7   8        0.03        1.18      0.67 o 
  -2  -7   8        7.65        8.79      1.62 o 
  -1  -7   8        0.00        0.87      1.25 o 
   0  -7   8        3.14        4.61      1.35 o 
   1  -7   8       12.47       14.56      2.15 o 
   2  -7   8        0.57        0.62      0.70 o 
   3  -7   8        0.04        1.25      0.60 o 
   4  -7   8        0.00        1.86      1.19 o 
   5  -7   8        0.09        0.49      0.99 o 
  -5  -6   8        1.44        0.79      0.68 o 
  -4  -6   8        0.70        0.81      0.62 o 
  -3  -6   8        5.90        5.00      1.07 o 
  -2  -6   8       31.40       39.03      2.03 o 
  -1  -6   8        2.77        4.04      1.44 o 
   0  -6   8        2.04        1.41      0.88 o 
   1  -6   8       24.70       29.65      2.25 o 
   2  -6   8        8.79        9.45      1.73 o 
   3  -6   8        3.23        3.68      0.96 o 
   4  -6   8        3.78        1.32      0.78 o 
   5  -6   8        5.69        4.88      1.36 o 
   6  -6   8        3.42        2.77      1.66 o 
  -6  -5   8       19.58       21.26      4.40 o 
  -5  -5   8        6.17        6.62      1.04 o 
  -4  -5   8        0.11        1.22      0.56 o 
  -3  -5   8        0.29        1.88      1.51 o 
  -2  -5   8        3.42        2.87      1.11 o 
  -1  -5   8        0.48        0.84      0.99 o 
   0  -5   8        5.80        9.07      1.41 o 
   1  -5   8        5.04        9.46      1.48 o 
   2  -5   8        5.47        6.89      1.19 o 
   3  -5   8        2.11        1.33      0.97 o 
   4  -5   8        0.55        2.34      0.98 o 
   5  -5   8        5.81        5.25      1.10 o 
   6  -5   8        0.58        0.56      0.64 o 
   7  -5   8       13.17        9.21      1.85 o 
  -7  -4   8        3.89        2.57      1.21 o 
  -6  -4   8       10.25       11.13      1.96 o 
  -5  -4   8        3.43        3.33      0.89 o 
  -4  -4   8        0.43        1.20      0.62 o 
  -3  -4   8        5.95        6.29      0.83 o 
  -2  -4   8       29.63       37.50      1.96 o 
  -1  -4   8        0.13        0.33      0.63 o 
   0  -4   8        1.93        2.04      0.98 o 
   1  -4   8       83.52       85.73      3.05 o 
   2  -4   8       79.44       88.63      3.20 o 
   3  -4   8       17.50       19.17      2.02 o 
   4  -4   8        0.21        0.09      0.81 o 
   5  -4   8        0.99        1.03      0.54 o 
   6  -4   8       12.62        9.58      1.43 o 
   7  -4   8        0.09        0.66      0.55 o 
   8  -4   8        0.78        1.23      0.70 o 
  -7  -3   8        4.99        6.08      1.58 o 
  -6  -3   8       71.86       80.14      3.26 o 
  -5  -3   8       18.97       14.72      1.12 o 
  -4  -3   8        3.16        2.15      0.89 o 
  -3  -3   8       15.62       12.80      1.35 o 
  -2  -3   8        1.05        0.75      0.43 o 
  -1  -3   8        1.38        2.51      0.71 o 
   0  -3   8       28.73       22.00      1.36 o 
   1  -3   8       76.10       93.04      3.63 o 
   2  -3   8      520.66      556.52     19.35 o 
   3  -3   8        0.50        2.26      0.74 o 
   4  -3   8       14.01       10.92      1.36 o 
   5  -3   8        4.31        6.51      1.28 o 
   6  -3   8       42.65       38.44      2.21 o 
   7  -3   8        0.66        1.54      0.74 o 
   8  -3   8        2.60        1.98      0.88 o 
  -8  -2   8        0.20        0.84      0.57 o 
  -7  -2   8        0.00        0.87      1.64 o 
  -6  -2   8        0.00        1.13      0.59 o 
  -5  -2   8       35.41       38.02      2.18 o 
  -4  -2   8        1.70        1.32      0.73 o 
  -3  -2   8       46.63       43.84      1.57 o 
  -2  -2   8       25.02       24.42      0.98 o 
  -1  -2   8        0.11        0.67      0.52 o 
   0  -2   8        3.17        3.06      0.75 o 
   1  -2   8       28.86       30.09      0.97 o 
   2  -2   8       39.76       41.03      1.31 o 
   3  -2   8       78.30       77.56      3.49 o 
   4  -2   8       12.00       11.97      1.36 o 
   5  -2   8       12.37        8.65      1.23 o 
   6  -2   8        5.34        5.51      1.12 o 
   7  -2   8        1.12        1.03      0.56 o 
   8  -2   8        0.14        0.35      0.69 o 
   9  -2   8        0.38        3.00      1.05 o 
  -8  -1   8        0.01        0.29      0.73 o 
  -7  -1   8        2.35        1.79      0.64 o 
  -6  -1   8       28.73       27.75      2.24 o 
  -5  -1   8       11.38        8.38      1.00 o 
  -4  -1   8       45.03       50.54      3.45 o 
  -3  -1   8        0.02        0.61      0.90 o 
  -2  -1   8       32.45       24.63      2.26 o 
  -1  -1   8        0.31        2.36      1.02 o 
   0  -1   8       25.13       20.38      1.46 o 
   1  -1   8        0.31        0.94      0.44 o 
   2  -1   8      331.23      369.12      7.44 o 
   3  -1   8       50.20       50.18      1.45 o 
   4  -1   8        0.15       -0.02      0.67 o 
   5  -1   8        2.86        3.36      0.66 o 
   6  -1   8       16.77       18.02      1.32 o 
   7  -1   8        0.73        1.48      0.55 o 
   8  -1   8        0.40        2.23      0.97 o 
   9  -1   8        1.52        0.31      1.10 o 
  -8   0   8        0.33        1.01      0.52 o 
  -7   0   8        0.49        0.94      0.87 o 
  -6   0   8        1.14        1.19      0.51 o 
  -5   0   8       32.89       33.82      2.96 o 
  -4   0   8       65.95       65.10      2.15 o 
  -3   0   8       61.25       60.82      1.78 o 
  -2   0   8       38.49       39.92      1.20 o 
  -1   0   8        2.76        3.65      0.50 o 
   0   0   8        9.25       12.59      1.11 o 
   1   0   8       23.61       17.21      1.15 o 
   2   0   8       11.11       10.59      1.00 o 
   3   0   8       85.26       79.06      1.67 o 
   4   0   8        5.16        5.98      0.81 o 
   5   0   8        1.93        1.58      0.56 o 
   6   0   8        2.67        1.99      0.57 o 
   7   0   8        4.07        4.11      0.70 o 
   8   0   8        4.66        2.87      0.89 o 
   9   0   8        4.62        8.80      1.24 o 
  10   0   8        6.23        4.23      1.09 o 
  -8   1   8        0.20        0.39      0.59 o 
  -7   1   8        1.21        0.72      0.62 o 
  -6   1   8        7.12        6.71      0.73 o 
  -5   1   8       12.02       11.79      1.13 o 
  -4   1   8      140.62      156.51      4.90 o 
  -3   1   8        2.06        2.58      0.61 o 
  -2   1   8       32.21       26.85      1.21 o 
  -1   1   8        8.80        6.49      0.81 o 
   0   1   8        1.00        0.69      0.76 o 
   1   1   8       63.03       54.86      2.23 o 
   2   1   8       18.21       24.91      2.00 o 
   3   1   8       31.02       41.73      0.93 o 
   4   1   8      126.09      111.49      2.30 o 
   5   1   8       17.84       27.41      0.84 o 
   6   1   8        0.24        0.31      0.55 o 
   7   1   8        7.72       11.52      0.64 o 
   8   1   8        0.64        0.00      0.76 o 
   9   1   8       68.16       77.34     30.90 o 
  10   1   8       17.71       15.94      1.66 o 
  -8   2   8       22.70       27.02      1.66 o 
  -7   2   8        2.43        0.98      0.63 o 
  -6   2   8        7.17        5.57      0.81 o 
  -5   2   8       35.18       37.55      1.63 o 
  -4   2   8       26.31       29.57      1.44 o 
  -3   2   8       31.42       32.88      1.30 o 
  -2   2   8        0.60        1.28      0.51 o 
  -1   2   8       31.79       31.25      0.84 o 
   0   2   8        0.73        0.12      0.33 o 
   1   2   8       43.24       38.84      1.53 o 
   2   2   8       58.72       56.38      1.75 o 
   3   2   8       11.33        8.19      1.23 o 
   4   2   8       14.32       11.76      0.73 o 
   5   2   8       75.37       84.75      1.99 o 
   6   2   8        6.00        7.13      0.62 o 
   7   2   8        7.47        7.91      0.72 o 
   8   2   8        1.38        1.41      0.67 o 
   9   2   8        0.40        1.21      0.91 o 
  -8   3   8       28.10       28.07      3.87 o 
  -7   3   8        6.26        4.94      1.12 o 
  -6   3   8        0.02        0.86      0.53 o 
  -5   3   8        0.13       -0.14      0.46 o 
  -4   3   8       39.30       32.22      2.36 o 
  -3   3   8      241.16      280.20      6.15 o 
  -2   3   8       19.12       15.80      0.85 o 
  -1   3   8       21.01       23.61      2.27 o 
   0   3   8       28.12       27.03      2.26 o 
   1   3   8      258.58      281.39      5.66 o 
   2   3   8        9.78        8.03      1.08 o 
   3   3   8       51.07       52.82      2.31 o 
   4   3   8       84.31       80.62      4.07 o 
   5   3   8        7.71        9.75      0.71 o 
   6   3   8       58.42       61.60      2.33 o 
   7   3   8       12.05       12.89      1.75 o 
   8   3   8       13.97       20.15      1.99 o 
  10   3   8        0.76       -0.16      0.77 o 
  -8   4   8        6.24       10.96      1.81 o 
  -7   4   8        1.59        2.17      0.60 o 
  -6   4   8        8.70        9.64      0.92 o 
  -5   4   8        1.26        2.63      0.97 o 
  -4   4   8        2.28        0.88      1.83 o 
  -3   4   8      303.67      332.60     11.49 o 
  -2   4   8        6.18        6.14      0.90 o 
  -1   4   8        2.25        2.58      0.27 o 
   0   4   8       19.71       20.00      2.09 o 
   1   4   8        4.79        5.54      0.99 o 
   2   4   8        3.61        5.58      1.07 o 
   3   4   8        9.62        7.52      1.07 o 
   4   4   8       41.05       46.33      1.60 o 
   5   4   8      244.39      289.41     10.40 o 
   6   4   8        0.30        0.74      0.46 o 
   7   4   8        8.29        5.03      0.86 o 
   8   4   8        2.88        5.45      1.63 o 
  10   4   8        0.01        0.23      0.81 o 
  -8   5   8       10.76       11.88      3.04 o 
  -7   5   8        2.25        2.63      0.52 o 
  -6   5   8        3.02        2.74      0.69 o 
  -5   5   8        7.13        4.65      0.61 o 
  -4   5   8       44.92       50.12      2.26 o 
  -3   5   8       68.14       77.61      2.99 o 
  -2   5   8        0.43        2.51      1.20 o 
  -1   5   8        8.04       16.04      2.11 o 
   0   5   8       80.07       97.93      4.74 o 
   1   5   8      204.26      229.39      5.30 o 
   2   5   8        2.37        1.47      0.66 o 
   3   5   8       39.98       41.22      2.70 o 
   4   5   8       42.63       43.53      2.02 o 
   5   5   8        9.56        8.50      1.39 o 
   6   5   8        2.78        1.79      0.77 o 
   7   5   8        0.09        0.95      1.32 o 
   8   5   8        0.42        0.71      1.07 o 
  -7   6   8        6.41        7.81      1.40 o 
  -6   6   8        0.68        0.69      1.55 o 
  -5   6   8        1.42        1.94      0.69 o 
  -4   6   8       14.74       15.20      1.60 o 
  -3   6   8       18.91       20.68      1.89 o 
  -2   6   8        0.72        0.59      0.96 o 
  -1   6   8        9.13        9.32      1.55 o 
   0   6   8       10.33       11.97      1.52 o 
   1   6   8        1.96        2.25      1.00 o 
   2   6   8       14.96       13.61      1.42 o 
   3   6   8       63.79       76.17      3.14 o 
   4   6   8        0.00        0.94      0.51 o 
   5   6   8      151.75      175.25      4.70 o 
   6   6   8        0.10        0.99      0.60 o 
   7   6   8        0.81        4.24      1.74 o 
   8   6   8        3.64        3.28      1.29 o 
   9   6   8        0.07       -0.92      0.92 o 
  -7   7   8        4.67        4.03      1.24 o 
  -6   7   8        0.82        0.97      0.64 o 
  -5   7   8        1.69        0.84      0.58 o 
  -4   7   8        0.03        0.65      0.67 o 
  -3   7   8        5.51        6.15      1.21 o 
  -2   7   8        4.39        5.22      1.43 o 
  -1   7   8       46.23       41.92      2.70 o 
   0   7   8       68.10       77.96      2.95 o 
   1   7   8       22.37       28.51      1.88 o 
   2   7   8        0.00        0.29      0.95 o 
   3   7   8        3.78        3.83      0.80 o 
   4   7   8       18.43       20.01      1.91 o 
   5   7   8       91.05       97.82      4.00 o 
   6   7   8        0.01        0.88      0.84 o 
   7   7   8        0.16        2.09      1.30 o 
   8   7   8        0.22        0.42      1.05 o 
   9   7   8        4.38        6.48      1.56 o 
  -6   8   8        1.20        1.10      0.89 o 
  -5   8   8        0.52        0.18      0.91 o 
  -4   8   8        1.23        0.92      0.88 o 
  -3   8   8        4.10        6.85      1.15 o 
  -2   8   8        0.94        1.76      1.69 o 
  -1   8   8        3.85        4.72      1.17 o 
   0   8   8        2.31        3.51      1.11 o 
   1   8   8       10.98       12.48      1.53 o 
   2   8   8        0.06       -0.13      0.93 o 
   3   8   8        1.52        2.24      0.90 o 
   4   8   8        1.36        0.98      1.01 o 
   5   8   8       20.70       19.01      2.81 o 
   6   8   8       22.82       12.96      1.86 o 
   7   8   8        0.08        1.22      1.24 o 
   8   8   8        1.03        1.40      1.26 o 
  -5   9   8        0.21        0.01      0.89 o 
  -4   9   8        1.01        1.50      0.73 o 
  -3   9   8        0.61        1.28      0.82 o 
  -2   9   8        1.90        1.28      1.09 o 
  -1   9   8       14.69       12.81      1.51 o 
   0   9   8        6.72        6.39      1.23 o 
   1   9   8        0.43        1.72      0.76 o 
   2   9   8        1.55        3.34      1.22 o 
   3   9   8        0.57        1.26      0.65 o 
   4   9   8        0.16        0.27      0.75 o 
   5   9   8       11.12       11.54      1.42 o 
   6   9   8        6.74        8.72      1.76 o 
   7   9   8        2.36        1.66      1.41 o 
  -4  10   8        0.25        1.60      1.34 o 
  -3  10   8        3.11        3.10      1.90 o 
  -2  10   8        1.27        1.58      0.81 o 
  -1  10   8        1.14        0.40      0.91 o 
   0  10   8        4.70        4.02      1.09 o 
   1  10   8        9.16       12.67      1.62 o 
   2  10   8        0.08        0.59      0.54 o 
   3  10   8        0.00        0.95      0.50 o 
   4  10   8        0.01        0.94      0.79 o 
   5  10   8        0.61        1.33      0.56 o 
   6  10   8        3.91        0.60      1.79 o 
  -2  11   8        0.03        0.41      0.81 o 
  -1  11   8        0.00       -0.06      0.92 o 
   0  11   8        1.15        0.54      0.96 o 
   1  11   8        6.30        7.58      1.34 o 
   2  11   8        1.09        1.94      0.80 o 
   3  11   8        0.58        0.98      0.76 o 
   4  11   8        0.21        0.31      0.85 o 
  -1  -7   9        2.88        1.30      1.00 o 
   0  -7   9        9.82       12.46      3.85 o 
   1  -7   9        4.46        6.63      1.54 o 
   2  -7   9        7.92        8.82      3.08 o 
   3  -7   9        0.58        1.34      0.85 o 
  -4  -6   9        0.13        0.51      0.80 o 
  -3  -6   9        0.17        2.49      0.84 o 
  -2  -6   9        0.09        0.93      0.75 o 
  -1  -6   9        0.01        0.97      0.63 o 
   0  -6   9       10.10        9.45      1.75 o 
   1  -6   9       19.39       17.32      2.29 o 
   2  -6   9        1.15        1.46      0.59 o 
   3  -6   9        1.83        1.60      1.15 o 
   4  -6   9        0.17        1.04      0.83 o 
   5  -6   9        1.19        1.12      0.91 o 
  -5  -5   9        0.05        0.92      1.43 o 
  -4  -5   9        2.28        2.04      0.63 o 
  -3  -5   9        0.11        0.02      0.75 o 
  -2  -5   9        3.17        2.82      1.26 o 
  -1  -5   9        7.59       10.74      1.69 o 
   0  -5   9       38.34       38.37      2.86 o 
   1  -5   9       23.13       23.32      1.78 o 
   2  -5   9        3.18        4.44      1.94 o 
   3  -5   9        2.15        3.01      0.91 o 
   4  -5   9        0.13        0.14      0.76 o 
   5  -5   9        3.25        2.60      0.80 o 
   6  -5   9        0.04        0.53      1.11 o 
  -6  -4   9       38.07       40.70      1.87 o 
  -5  -4   9        5.93        4.60      0.60 o 
  -4  -4   9        0.98        0.69      0.44 o 
  -3  -4   9        0.00        0.53      0.63 o 
  -2  -4   9        0.76        1.15      0.58 o 
  -1  -4   9        0.23        1.12      0.73 o 
   0  -4   9        8.30        6.83      1.12 o 
   1  -4   9       31.71       26.46      1.96 o 
   2  -4   9       16.05       21.52      2.05 o 
   3  -4   9       38.32       44.46      2.71 o 
   4  -4   9       23.80       24.25      2.72 o 
   5  -4   9        1.82        1.56      0.91 o 
   6  -4   9        5.11        6.52      2.38 o 
   7  -4   9        0.60        1.17      0.68 o 
  -6  -3   9        0.21        1.19      0.84 o 
  -5  -3   9        0.99        0.99      0.67 o 
  -4  -3   9       15.50       13.77      1.11 o 
  -3  -3   9       22.63       25.95      2.80 o 
  -2  -3   9       13.47       14.08      1.57 o 
  -1  -3   9       26.05       22.94      1.72 o 
   0  -3   9       12.90       14.43      1.70 o 
   1  -3   9       11.42       10.44      1.48 o 
   2  -3   9       11.73       14.73      2.16 o 
   3  -3   9        0.02        0.83      0.45 o 
   4  -3   9        0.00        1.39      0.71 o 
   5  -3   9       12.14       12.77      3.42 o 
   6  -3   9        0.00        0.25      1.00 o 
   7  -3   9        2.90        0.78      0.59 o 
   8  -3   9        0.14        0.02      0.57 o 
  -7  -2   9        6.67        5.57      0.88 o 
  -6  -2   9       55.92       64.07      1.86 o 
  -5  -2   9        0.99        1.99      0.76 o 
  -4  -2   9        7.36        7.84      0.78 o 
  -3  -2   9        0.26        1.11      0.48 o 
  -2  -2   9        9.07        9.43      1.07 o 
  -1  -2   9       21.07       22.16      1.66 o 
   0  -2   9        0.24        0.12      0.56 o 
   1  -2   9       47.66       48.46      1.87 o 
   2  -2   9      325.87      369.45     19.66 o 
   3  -2   9        2.86        2.92      1.49 o 
   4  -2   9        9.43        7.99      1.10 o 
   5  -2   9        5.17        3.89      0.93 o 
   6  -2   9        1.89        1.18      0.50 o 
   7  -2   9        3.97        3.36      1.38 o 
   8  -2   9        0.39        0.85      0.79 o 
  -7  -1   9        8.97       10.27      1.63 o 
  -6  -1   9        0.20        1.14      0.47 o 
  -5  -1   9       22.13       17.02      1.28 o 
  -4  -1   9       14.29       13.30      1.76 o 
  -3  -1   9       36.89       40.01      1.74 o 
  -2  -1   9       71.01       55.75      2.17 o 
  -1  -1   9        3.63        6.74      0.95 o 
   0  -1   9        6.43        7.70      0.83 o 
   1  -1   9       27.50       31.60      1.27 o 
   2  -1   9       12.33        9.58      0.87 o 
   3  -1   9      197.80      220.90      6.11 o 
   4  -1   9       27.74       31.06      1.76 o 
   5  -1   9        8.65        9.05      1.25 o 
   6  -1   9        0.40        0.45      0.51 o 
   7  -1   9       30.36       28.43      1.56 o 
   8  -1   9        0.16        0.11      0.84 o 
   9  -1   9        7.21        5.99      1.09 o 
  -7   0   9        1.18        1.32      1.09 o 
  -6   0   9        5.69        7.70      0.94 o 
  -5   0   9        4.01        4.42      0.78 o 
  -4   0   9       13.67       11.26      1.17 o 
  -3   0   9       96.99       93.43      2.94 o 
  -2   0   9        7.57        3.99      0.66 o 
  -1   0   9        3.40        6.16      1.32 o 
   0   0   9        0.05        0.33      0.68 o 
   1   0   9       15.23       12.11      1.08 o 
   2   0   9       26.99       25.72      1.34 o 
   3   0   9        5.74        6.16      0.83 o 
   4   0   9       15.56       15.07      0.91 o 
   5   0   9       27.79       33.61      1.94 o 
   6   0   9        1.29        1.25      0.98 o 
   7   0   9       19.24       21.89      1.28 o 
   8   0   9        1.56        1.07      0.77 o 
  -7   1   9       18.84       15.87      1.29 o 
  -6   1   9        3.79        4.25      0.78 o 
  -5   1   9       31.64       31.08      1.70 o 
  -4   1   9        2.17        1.77      0.55 o 
  -3   1   9       17.39       19.75      1.09 o 
  -2   1   9       22.87       17.55      0.97 o 
  -1   1   9        3.64        7.23      0.97 o 
   0   1   9        0.30        0.49      0.33 o 
   1   1   9        0.61        1.05      0.87 o 
   2   1   9       19.22       23.69      0.79 o 
   3   1   9      328.28      388.17      8.82 o 
   4   1   9       74.78       95.57      2.93 o 
   5   1   9       12.91        8.46      0.95 o 
   6   1   9       18.30       23.62      1.22 o 
   7   1   9        7.45        9.09      1.15 o 
  -7   2   9        0.35        0.65      0.44 o 
  -6   2   9        6.46        5.73      0.88 o 
  -5   2   9       13.94       13.87      1.97 o 
  -4   2   9       32.30       33.65      1.62 o 
  -3   2   9        5.16        6.28      0.68 o 
  -2   2   9       37.92       35.40      2.15 o 
  -1   2   9       56.32       45.26      1.35 o 
   0   2   9        6.67        2.79      0.70 o 
   1   2   9        5.92        4.73      0.96 o 
   2   2   9       22.12       20.40      1.83 o 
   3   2   9        2.21        3.00      0.88 o 
   4   2   9       62.13       74.11      3.05 o 
   5   2   9       15.55       23.23      1.61 o 
   6   2   9       18.01       20.18      2.27 o 
   7   2   9       15.94       18.76      1.33 o 
   8   2   9        2.27        2.44      1.20 o 
  -7   3   9        1.76        1.40      0.59 o 
  -6   3   9        0.16        0.98      0.61 o 
  -5   3   9        0.01        0.63      0.72 o 
  -4   3   9       58.18       67.76      2.12 o 
  -3   3   9      110.42      108.64      2.97 o 
  -2   3   9        3.06        2.31      0.50 o 
  -1   3   9        6.80        9.55      1.63 o 
   0   3   9        0.10        1.47      0.92 o 
   1   3   9        1.48        0.98      0.63 o 
   2   3   9        2.61        1.79      0.93 o 
   3   3   9      143.94      164.42      4.43 o 
   4   3   9        7.72       12.04      1.21 o 
   5   3   9       59.27       55.84      2.03 o 
   6   3   9        0.04        0.26      0.55 o 
   7   3   9        4.25        6.37      1.17 o 
   8   3   9        3.48        4.64      1.15 o 
   9   3   9        1.04       -0.05      0.73 o 
  -7   4   9        5.60        5.31      1.17 o 
  -6   4   9        2.48        3.13      1.01 o 
  -5   4   9       27.62       28.55      3.10 o 
  -4   4   9       12.65       13.73      2.07 o 
  -3   4   9        1.13        0.35      1.13 o 
  -2   4   9       13.18       17.49      2.28 o 
  -1   4   9       51.94       57.92      3.70 o 
   0   4   9        1.94        1.78      0.61 o 
   1   4   9       53.49       68.70      2.65 o 
   2   4   9        0.14        0.36      0.77 o 
   3   4   9        4.53        3.87      0.75 o 
   4   4   9       49.01       59.54      2.34 o 
   5   4   9        4.15        3.27      0.69 o 
   6   4   9        1.68        1.20      0.55 o 
   7   4   9       30.34       27.57      5.06 o 
   8   4   9        0.55        0.58      0.97 o 
   9   4   9        0.15        0.55      0.99 o 
  -7   5   9       10.62        8.73      1.78 o 
  -6   5   9        1.96        2.84      0.77 o 
  -5   5   9        1.77        2.35      1.32 o 
  -4   5   9       35.77       40.35      3.10 o 
  -3   5   9       49.95       41.51      2.31 o 
  -2   5   9       11.68       17.99      3.07 o 
  -1   5   9        4.59        3.52      0.96 o 
   0   5   9        1.86        1.61      1.99 o 
   1   5   9        7.34        9.08      1.29 o 
   2   5   9        0.43        0.49      0.60 o 
   3   5   9       26.71       33.57      2.25 o 
   4   5   9        1.97        1.51      0.89 o 
   5   5   9       57.87       59.79      2.15 o 
   6   5   9       25.26       25.05      1.83 o 
   7   5   9        2.49        1.64      0.97 o 
   8   5   9        1.45        0.99      1.09 o 
   9   5   9        0.72        0.70      1.05 o 
  -6   6   9        0.92        2.28      0.80 o 
  -5   6   9        0.50        0.46      0.56 o 
  -4   6   9        1.42        2.03      1.10 o 
  -3   6   9        2.10        0.93      0.88 o 
  -2   6   9        0.36        0.08      1.65 o 
  -1   6   9        0.02        1.32      0.96 o 
   0   6   9       14.79       19.81      1.89 o 
   1   6   9        7.91        6.64      1.23 o 
   2   6   9        0.75        0.33      0.91 o 
   3   6   9        0.82        1.05      0.78 o 
   4   6   9        1.30        2.35      0.82 o 
   5   6   9       33.28       29.45      3.19 o 
   6   6   9        9.42        8.41      1.30 o 
   7   6   9        0.45        1.30      0.96 o 
   8   6   9        0.60       -0.60      1.09 o 
  -6   7   9        0.02        0.60      0.68 o 
  -5   7   9        1.10        1.36      0.69 o 
  -4   7   9        6.60        6.66      1.57 o 
  -3   7   9        1.23        1.19      0.79 o 
  -2   7   9        2.58        1.91      1.06 o 
  -1   7   9        0.03        0.25      0.58 o 
   0   7   9        0.09        1.53      1.08 o 
   1   7   9       94.17       89.39      3.21 o 
   2   7   9        9.31       12.49      1.53 o 
   3   7   9        3.06        4.57      0.91 o 
   4   7   9        0.00        0.66      0.59 o 
   5   7   9       65.19       67.38      4.43 o 
   6   7   9       21.09       20.53      1.97 o 
   7   7   9        0.51        0.94      0.83 o 
   8   7   9        0.99       -0.40      1.10 o 
  -5   8   9        0.01        0.67      1.30 o 
  -4   8   9        9.18        8.89      1.49 o 
  -3   8   9        0.61        0.70      1.12 o 
  -2   8   9        0.17        0.86      0.92 o 
  -1   8   9        2.10        1.79      0.90 o 
   0   8   9       19.58       19.63      1.93 o 
   1   8   9       21.29       18.28      2.26 o 
   2   8   9        1.22        0.92      2.11 o 
   3   8   9        0.03        0.51      1.38 o 
   4   8   9       12.71        8.47      1.18 o 
   5   8   9        9.94        9.85      1.49 o 
   6   8   9       58.13       53.34      5.77 o 
   7   8   9        0.05        0.73      1.33 o 
  -4   9   9        1.81        1.12      1.00 o 
  -3   9   9        7.78        8.87      1.35 o 
  -2   9   9        0.89        1.33      1.23 o 
  -1   9   9        1.32        1.03      0.73 o 
   0   9   9        0.78        0.50      1.27 o 
   1   9   9       11.15        8.22      1.49 o 
   2   9   9        0.07       -0.03      0.92 o 
   3   9   9        0.17        1.51      1.90 o 
   4   9   9        0.21        1.29      0.64 o 
   5   9   9        0.61        1.82      0.89 o 
   6   9   9       21.29       21.76      3.77 o 
  -3  10   9        1.87        2.08      0.89 o 
  -2  10   9        0.27        0.79      0.64 o 
  -1  10   9        0.42        0.65      0.74 o 
   0  10   9        0.22        1.17      0.66 o 
   1  10   9        3.66        3.99      1.73 o 
   2  10   9       13.58       12.50      4.48 o 
   3  10   9        0.75        1.21      0.81 o 
   4  10   9        1.48        0.75      0.76 o 
   5  10   9        0.02        0.75      0.52 o 
  -1  11   9        1.72        0.69      0.71 o 
   0  11   9        7.91        9.73      1.64 o 
   1  11   9        0.15       -0.84      0.84 o 
   2  11   9        4.17        3.97      2.46 o 
   3  11   9        1.68        0.88      0.90 o 
  -1  -6  10        2.46        2.14      0.89 o 
   0  -6  10        3.04        2.91      2.22 o 
   1  -6  10       12.82       13.17      1.67 o 
   2  -6  10       13.31       11.58      1.34 o 
  -3  -5  10        6.69        7.62      1.25 o 
  -2  -5  10        2.92        2.80      0.79 o 
  -1  -5  10        0.40        0.45      0.47 o 
   0  -5  10        2.38        4.29      0.99 o 
   1  -5  10       22.72       20.54      2.06 o 
   2  -5  10        3.78        2.67      0.99 o 
   3  -5  10        2.82        1.87      0.50 o 
   4  -5  10        0.36        0.98      1.98 o 
  -4  -4  10       23.74       27.92      3.70 o 
  -3  -4  10        0.01        0.15      0.79 o 
  -2  -4  10        3.14        4.43      1.15 o 
  -1  -4  10       27.40       32.55      4.78 o 
   0  -4  10       12.15       13.35      1.35 o 
   1  -4  10        3.01        2.29      0.93 o 
   2  -4  10       15.05       11.07      1.77 o 
   3  -4  10        3.16        1.42      0.66 o 
   4  -4  10       14.32       10.38      1.67 o 
   5  -4  10        0.07        0.87      0.43 o 
   6  -4  10        0.00       -0.18      0.71 o 
  -5  -3  10       22.41       24.91      2.69 o 
  -4  -3  10        0.02        1.30      0.75 o 
  -3  -3  10        1.27        0.99      0.53 o 
  -2  -3  10        3.07        3.04      0.74 o 
  -1  -3  10        0.66        0.70      0.83 o 
   0  -3  10        8.01        9.01      1.72 o 
   1  -3  10        3.66        3.82      0.87 o 
   2  -3  10        0.08        0.35      0.91 o 
   3  -3  10       32.91       31.92      1.68 o 
   4  -3  10        0.95        1.23      0.55 o 
   5  -3  10        0.28        1.41      0.64 o 
   6  -3  10        3.15        3.41      1.14 o 
   7  -3  10        0.97        1.18      0.61 o 
  -6  -2  10       10.88       13.64      1.01 o 
  -5  -2  10        0.44        1.74      0.58 o 
  -4  -2  10        0.03        0.79      0.85 o 
  -3  -2  10        6.76        4.35      0.69 o 
  -2  -2  10       32.38       30.43      2.06 o 
  -1  -2  10       19.32       19.88      2.58 o 
   0  -2  10        0.37        0.80      0.65 o 
   1  -2  10        0.39        1.06      0.44 o 
   2  -2  10       69.57       71.82      3.89 o 
   3  -2  10        1.58        1.73      1.00 o 
   4  -2  10       14.62       13.68      1.60 o 
   5  -2  10        6.78        4.88      1.71 o 
   6  -2  10        0.37        0.75      0.55 o 
   7  -2  10        2.82        2.45      0.98 o 
  -6  -1  10        0.00        0.25      0.82 o 
  -5  -1  10        1.49        2.65      0.49 o 
  -4  -1  10        1.74        1.33      0.43 o 
  -3  -1  10        0.36        1.33      0.52 o 
  -2  -1  10        1.09        1.66      0.49 o 
  -1  -1  10        1.41        0.77      0.47 o 
   0  -1  10       14.10       16.50      1.42 o 
   1  -1  10       14.83       14.78      1.26 o 
   2  -1  10       20.56       25.32      1.28 o 
   3  -1  10      142.41      140.22      4.28 o 
   4  -1  10        0.14        0.81      0.30 o 
   5  -1  10       16.09       15.83      1.86 o 
   6  -1  10        2.33        3.31      1.29 o 
   7  -1  10        5.31        7.06      1.37 o 
  -6   0  10        0.65        1.82      0.69 o 
  -5   0  10        0.15        0.76      0.52 o 
  -4   0  10        0.03        0.63      0.50 o 
  -3   0  10        5.05        3.09      0.52 o 
  -2   0  10       49.77       55.89      1.79 o 
  -1   0  10       40.45       49.64      1.63 o 
   0   0  10        0.10        0.72      0.56 o 
   1   0  10        5.56        8.33      0.92 o 
   2   0  10       44.74       51.21      1.69 o 
   3   0  10       16.14       12.89      1.00 o 
   4   0  10        5.42       11.01      2.37 o 
   5   0  10        2.40        3.25      1.55 o 
   6   0  10        2.13        2.46      0.92 o 
   7   0  10        0.78        1.22      0.83 o 
  -7   1  10        0.35        0.71      0.95 o 
  -6   1  10        2.65        3.22      0.71 o 
  -5   1  10        0.86        0.56      0.52 o 
  -4   1  10        2.39        3.02      0.58 o 
  -3   1  10        1.81        1.55      0.67 o 
  -2   1  10        0.00        0.63      0.32 o 
  -1   1  10       26.42       19.31      1.82 o 
   0   1  10        0.46        0.99      0.68 o 
   1   1  10        1.12        1.52      0.55 o 
   2   1  10        0.14        0.73      0.93 o 
   3   1  10        5.26        3.71      1.00 o 
   4   1  10        3.00        1.76      0.71 o 
   5   1  10        0.95        1.91      1.26 o 
   6   1  10        3.59        4.98      1.37 o 
   7   1  10        2.34        2.63      0.78 o 
  -7   2  10        0.91        0.90      1.05 o 
  -6   2  10        0.26        0.10      1.12 o 
  -5   2  10        4.33        2.84      0.70 o 
  -4   2  10        1.96        3.87      0.84 o 
  -3   2  10        6.13        7.27      1.17 o 
  -2   2  10        5.83        7.28      1.13 o 
  -1   2  10        0.46        2.27      1.06 o 
   0   2  10        0.48        0.55      0.91 o 
   1   2  10        2.87        1.70      0.66 o 
   2   2  10       42.37       49.37      2.75 o 
   3   2  10        7.27        4.80      0.95 o 
   4   2  10        8.02        3.86      1.15 o 
   5   2  10       21.68       26.28      2.05 o 
   6   2  10        0.84        0.34      0.49 o 
   7   2  10       12.50       14.31      1.23 o 
  -6   3  10        2.00        2.01      0.94 o 
  -5   3  10        2.84        0.94      0.68 o 
  -4   3  10        7.81        6.84      1.33 o 
  -3   3  10        1.20        0.34      0.45 o 
  -2   3  10       17.56       19.79      2.22 o 
  -1   3  10       44.55       50.47      3.26 o 
   0   3  10        0.48        0.28      0.51 o 
   1   3  10        0.68        1.06      0.48 o 
   2   3  10       29.36       26.74      1.76 o 
   3   3  10        3.37        2.10      0.79 o 
   4   3  10        0.05        0.32      0.57 o 
   5   3  10       11.32        9.99      1.06 o 
   6   3  10       27.86       34.77      2.44 o 
   7   3  10       29.72       33.91      3.24 o 
   8   3  10        0.12       -0.31      0.80 o 
  -6   4  10        0.41        0.99      0.49 o 
  -5   4  10        0.19        0.97      1.12 o 
  -4   4  10       19.45       26.28      2.64 o 
  -3   4  10       37.62       38.20      3.68 o 
  -2   4  10       17.63       20.50      1.96 o 
  -1   4  10       26.43       30.07      2.38 o 
   0   4  10       38.18       35.94      2.52 o 
   1   4  10        1.69        1.08      0.65 o 
   2   4  10        2.20        1.39      0.81 o 
   3   4  10       18.65       16.12      1.94 o 
   4   4  10        2.11        2.92      0.80 o 
   5   4  10        0.35        1.12      0.58 o 
   6   4  10       11.36       10.52      1.20 o 
   7   4  10       12.93       10.49      1.87 o 
   8   4  10        0.02        2.00      1.37 o 
  -6   5  10        1.65        1.03      0.67 o 
  -5   5  10        0.44       -0.06      0.84 o 
  -4   5  10        0.60        1.11      0.67 o 
  -3   5  10        0.43        1.59      1.34 o 
  -2   5  10       83.87       84.70      5.19 o 
  -1   5  10       79.19       90.15      3.46 o 
   0   5  10        9.97        6.52      1.57 o 
   1   5  10        8.38        3.68      0.84 o 
   2   5  10       84.67       79.10      3.48 o 
   3   5  10        3.78        3.88      0.93 o 
   4   5  10        7.26        6.07      1.32 o 
   5   5  10        0.04        0.48      0.59 o 
   6   5  10        7.69       10.29      1.35 o 
   7   5  10       25.51       28.90      3.55 o 
   8   5  10        0.45        0.31      0.96 o 
  -6   6  10        3.77        2.98      0.82 o 
  -5   6  10        0.25        1.48      0.80 o 
  -4   6  10        0.63        0.85      0.76 o 
  -3   6  10       37.13       44.28      3.04 o 
  -2   6  10       29.98       30.31      2.67 o 
  -1   6  10        6.40        8.10      1.85 o 
   0   6  10       23.31       23.48      2.08 o 
   1   6  10        9.64        5.25      0.92 o 
   2   6  10        0.00        0.65      0.63 o 
   3   6  10        6.20        5.28      1.12 o 
   4   6  10        0.84        1.00      0.73 o 
   5   6  10        2.66        3.10      0.84 o 
   6   6  10        0.06        0.37      0.75 o 
   7   6  10        1.11        5.44      1.80 o 
   8   6  10        7.33        6.30      1.63 o 
  -5   7  10        0.03        0.06      0.82 o 
  -4   7  10        0.16        0.73      1.12 o 
  -3   7  10        0.15        0.74      0.67 o 
  -2   7  10        2.25        1.64      0.98 o 
  -1   7  10        1.63        1.31      0.87 o 
   0   7  10        0.65        1.10      1.56 o 
   1   7  10       12.59       13.05      1.60 o 
   2   7  10       19.53       20.66      3.42 o 
   3   7  10        0.33        1.22      0.85 o 
   4   7  10        1.40        3.64      0.92 o 
   5   7  10       11.00        7.85      1.39 o 
   6   7  10        5.03        4.32      1.16 o 
   7   7  10        0.09        0.58      1.13 o 
  -4   8  10        2.81        2.30      0.81 o 
  -3   8  10        0.03        0.32      0.63 o 
  -2   8  10        1.08        1.77      0.92 o 
  -1   8  10        2.79        3.16      1.16 o 
   0   8  10        0.35        1.41      0.82 o 
   1   8  10        4.06        4.42      1.01 o 
   2   8  10       13.20       13.94      1.90 o 
   3   8  10        2.52        1.74      0.78 o 
   4   8  10        6.55        7.60      1.53 o 
   5   8  10        8.40        7.42      1.26 o 
   6   8  10        0.03        0.15      0.42 o 
  -3   9  10        2.34        1.44      1.10 o 
  -2   9  10        1.64        0.74      0.80 o 
  -1   9  10        0.17        1.19      0.90 o 
   0   9  10        0.83        2.40      1.10 o 
   1   9  10        4.15        3.94      2.43 o 
   2   9  10       11.58        9.60      2.08 o 
   3   9  10        0.21       -0.41      1.04 o 
   4   9  10        0.72        0.93      0.58 o 
   5   9  10        8.15        7.46      1.26 o 
  -2  10  10        7.78        9.90      2.22 o 
  -1  10  10        0.01        0.59      0.95 o 
   0  10  10        0.01        1.04      0.83 o 
   1  10  10        4.06        4.45      1.29 o 
   2  10  10       11.72       15.23      2.37 o 
   3  10  10        1.26        2.98      0.70 o 
   4  10  10        0.05        0.10      0.80 o 
   1  -5  11        0.51        0.16      0.75 o 
  -2  -4  11        0.00        0.29      0.70 o 
  -1  -4  11        0.19       -0.07      0.47 o 
   0  -4  11        0.95        1.95      1.10 o 
   1  -4  11        9.73        9.92      1.85 o 
   2  -4  11        1.76        1.85      0.79 o 
   3  -4  11        2.27        1.20      1.04 o 
   4  -4  11        1.18        2.04      0.65 o 
  -3  -3  11        8.72        9.67      1.78 o 
  -2  -3  11        0.42        1.03      0.54 o 
  -1  -3  11        0.03       -0.02      1.38 o 
   0  -3  11        3.11        5.48      1.30 o 
   1  -3  11        3.33        3.05      1.07 o 
   2  -3  11       14.84       13.58      1.91 o 
   3  -3  11        3.97        2.84      0.90 o 
   4  -3  11        2.40        2.59      0.75 o 
   5  -3  11        8.68       10.19      1.89 o 
  -4  -2  11        0.56        1.05      0.36 o 
  -3  -2  11        0.65        0.74      0.44 o 
  -2  -2  11        7.82        4.01      0.96 o 
  -1  -2  11        0.23        1.09      0.61 o 
   0  -2  11        0.08        1.29      0.64 o 
   1  -2  11        2.03        2.23      2.01 o 
   2  -2  11        3.60        4.47      1.38 o 
   3  -2  11        9.57        7.09      1.99 o 
   4  -2  11        5.43        4.40      1.90 o 
   5  -2  11        0.74        0.87      1.40 o 
   6  -2  11        0.16       -0.89      1.07 o 
  -5  -1  11        0.91        1.08      0.97 o 
  -4  -1  11        6.94        6.44      1.09 o 
  -3  -1  11        0.84        1.10      0.61 o 
  -2  -1  11        5.21        3.80      1.14 o 
  -1  -1  11       19.80       14.50      2.82 o 
   1  -1  11        6.11        3.75      1.18 o 
   2  -1  11       23.06       23.84      2.64 o 
   3  -1  11        1.96        4.52      1.59 o 
   4  -1  11        8.32        6.67      1.85 o 
   5  -1  11        6.37        7.54      1.74 o 
   6  -1  11        3.22        2.94      0.94 o 
   7  -1  11        0.25        0.13      0.95 o 
  -5   0  11        0.08        0.76      0.60 o 
  -4   0  11        1.38        1.93      0.75 o 
  -3   0  11        3.79        1.85      0.88 o 
  -2   0  11        3.65        1.83      1.09 o 
  -1   0  11       34.77       38.90      2.44 o 
   0   0  11        2.33        1.11      0.60 o 
   1   0  11        0.53        0.24      0.72 o 
   2   0  11        1.50        0.28      0.81 o 
   4   0  11       27.50       18.31      1.55 o 
   5   0  11       26.70       37.90      2.46 o 
   6   0  11        0.85        1.84      0.96 o 
   7   0  11        0.33        2.28      1.17 o 
  -5   1  11       10.04       10.59      1.94 o 
  -4   1  11        1.62        2.51      0.71 o 
  -3   1  11        0.39        1.04      0.58 o 
  -2   1  11        3.47        2.91      0.67 o 
  -1   1  11       13.38        9.20      1.22 o 
   0   1  11        0.72        1.82      1.17 o 
   1   1  11        2.99        4.71      1.22 o 
   2   1  11        9.45        9.81      1.39 o 
   3   1  11       11.81       11.53      1.42 o 
   4   1  11       80.92       91.56      6.30 o 
   5   1  11        0.94        1.40      0.98 o 
   6   1  11        3.24        2.46      1.42 o 
   7   1  11        1.40        0.69      0.75 o 
  -5   2  11        0.06        0.76      0.43 o 
  -4   2  11        1.44        2.58      0.87 o 
  -3   2  11        0.68        1.37      0.66 o 
  -2   2  11        0.15        0.03      0.89 o 
  -1   2  11       17.73       16.93      1.85 o 
   0   2  11       16.51       14.20      1.86 o 
   1   2  11        0.01        0.70      0.93 o 
   2   2  11        2.90        4.46      0.92 o 
   3   2  11        6.90        6.34      1.00 o 
   4   2  11        1.88        1.43      0.56 o 
   5   2  11        8.11        8.46      1.36 o 
   7   2  11        1.87        1.16      0.74 o 
  -5   3  11        7.51        9.86      1.84 o 
  -4   3  11        1.27        2.01      0.78 o 
  -3   3  11        9.33        8.53      1.42 o 
  -2   3  11        8.46        8.55      1.35 o 
  -1   3  11       15.78       18.70      1.86 o 
   0   3  11        6.08        6.89      1.12 o 
   1   3  11        1.06        0.33      1.27 o 
   2   3  11        0.23        0.40      0.53 o 
   3   3  11        0.31       -0.28      0.75 o 
   4   3  11       16.75       17.41      1.96 o 
   5   3  11        6.62        6.92      1.10 o 
   6   3  11        0.93        1.68      0.70 o 
  -5   4  11        0.91        2.29      1.75 o 
  -4   4  11        0.98        2.62      0.68 o 
  -3   4  11        0.01        2.05      1.57 o 
  -2   4  11       23.65       26.64      2.70 o 
  -1   4  11       10.99        8.50      1.49 o 
   0   4  11       33.46       29.68      3.40 o 
   1   4  11        4.78        7.03      1.13 o 
   2   4  11        0.96        1.60      0.83 o 
   3   4  11        0.04        0.61      0.60 o 
   4   4  11        0.14        1.63      0.75 o 
   5   4  11        1.49        0.77      0.50 o 
   6   4  11        1.63        0.66      0.85 o 
   7   4  11        6.00        6.34      1.45 o 
  -5   5  11        0.06        1.71      1.30 o 
  -4   5  11        0.31       -0.28      0.86 o 
  -3   5  11       81.65       90.49      3.52 o 
  -2   5  11        4.42        3.19      1.22 o 
  -1   5  11        1.27        2.79      1.34 o 
   0   5  11        3.74        6.76      2.22 o 
   1   5  11        2.50        1.44      1.01 o 
   2   5  11        0.94        0.45      1.17 o 
   3   5  11       11.84       10.82      1.51 o 
   4   5  11        4.72        6.17      1.51 o 
   5   5  11        0.31        0.76      0.58 o 
   6   5  11        0.08        0.48      0.42 o 
   7   5  11        1.65        1.54      1.00 o 
  -4   6  11        0.70        2.31      0.65 o 
  -3   6  11        8.47        9.52      3.43 o 
  -2   6  11        1.96        2.88      1.18 o 
  -1   6  11        0.64        0.48      0.92 o 
   0   6  11        0.01        0.23      1.25 o 
   1   6  11        5.53        7.41      1.46 o 
   2   6  11        2.07        1.72      0.91 o 
   3   6  11        4.71        7.48      1.20 o 
   4   6  11        6.64        5.07      0.96 o 
   5   6  11        0.21       -0.08      0.58 o 
   6   6  11        0.01        0.17      0.38 o 
   7   6  11        0.17        3.42      1.74 o 
  -4   7  11        2.41        2.75      2.13 o 
  -3   7  11        8.96       11.15      1.63 o 
  -2   7  11        1.73        1.69      0.89 o 
  -1   7  11        5.45        3.74      2.13 o 
   0   7  11        7.34        5.76      1.29 o 
   1   7  11        1.07        1.18      0.86 o 
   2   7  11       15.51       12.22      1.96 o 
   3   7  11        6.42        5.00      1.57 o 
   4   7  11        3.44        4.82      1.02 o 
   5   7  11        0.78        2.42      0.72 o 
   6   7  11        0.01        1.17      0.67 o 
  -3   8  11        0.03        0.59      1.34 o 
  -2   8  11        5.93        6.03      1.58 o 
  -1   8  11        0.01        0.67      0.82 o 
   0   8  11        2.32        1.34      1.13 o 
   1   8  11        0.44        0.96      0.64 o 
   2   8  11        0.66        0.80      1.66 o 
   3   8  11        0.81        0.91      0.54 o 
   4   8  11        0.01        0.70      0.51 o 
   5   8  11        2.25        1.66      0.75 o 
  -2   9  11        1.81        1.68      1.58 o 
  -1   9  11        0.44        1.71      1.24 o 
   0   9  11        0.12        1.75      1.12 o 
   1   9  11        1.48        1.93      1.69 o 
   2   9  11        9.60        5.33      1.30 o 
   3   9  11        0.44        1.05      0.69 o 
   4   9  11        0.00        0.52      1.58 o 
  -1  -3  12        1.69        2.86      1.44 o 
   0  -3  12        0.19        2.35      1.98 o 
   1  -3  12        1.91        4.95      1.81 o 
   2  -3  12        1.08        2.34      1.96 o 
  -2  -2  12        0.41       -0.70      1.20 o 
  -1  -2  12        0.09        1.75      1.33 o 
   0  -2  12       13.65       11.58      2.50 o 
   1  -2  12        3.83        7.17      1.76 o 
   2  -2  12        0.43        2.80      1.23 o 
   3  -2  12        1.78        1.54      1.29 o 
   4  -2  12        0.00        0.16      1.16 o 
  -3  -1  12        1.17        2.29      0.64 o 
  -1  -1  12        0.00        0.37      0.84 o 
   0  -1  12        6.11        6.29      2.23 o 
   1  -1  12        0.73        1.06      0.96 o 
   2  -1  12        2.31        0.45      1.20 o 
   3  -1  12        2.54        1.58      1.25 o 
   4  -1  12        1.84        3.41      1.73 o 
   5  -1  12        0.87        1.13      1.51 o 
  -4   0  12        0.65        1.40      0.54 o 
  -3   0  12        0.08        1.12      0.64 o 
  -2   0  12        1.09        1.85      1.30 o 
  -1   0  12       17.75       14.07      2.27 o 
   0   0  12        1.45        2.16      1.06 o 
   1   0  12        0.63        1.48      1.18 o 
   2   0  12       15.65       25.37      3.41 o 
   3   0  12       16.87        8.37      1.81 o 
   4   0  12        4.57        7.20      1.44 o 
   5   0  12        3.36        0.41      1.26 o 
   6   0  12        0.23       -0.19      0.95 o 
  -4   1  12        0.38        1.86      0.75 o 
  -3   1  12        5.25        5.15      0.95 o 
  -2   1  12        0.42        1.39      0.66 o 
  -1   1  12        0.34        1.53      0.72 o 
   0   1  12       15.75        9.59      1.33 o 
   1   1  12        0.09        1.57      0.72 o 
   2   1  12        2.76        3.05      1.07 o 
   3   1  12       34.76       37.22      7.80 o 
   4   1  12        0.03       -0.73      0.99 o 
   5   1  12        0.03       -0.01      1.10 o 
   6   1  12       21.05       27.40      1.90 o 
  -4   2  12        1.14        2.56      0.76 o 
  -3   2  12        0.44        0.84      0.70 o 
  -2   2  12        2.06        2.12      1.07 o 
  -1   2  12        3.29        4.11      1.22 o 
   0   2  12        6.14        4.91      1.17 o 
   1   2  12        1.05        1.64      1.48 o 
   2   2  12        0.71        1.17      0.62 o 
   3   2  12        8.59        5.80      1.12 o 
   4   2  12        0.81        0.50      0.49 o 
   5   2  12        2.03        0.64      1.13 o 
   6   2  12        1.67        2.93      1.05 o 
  -4   3  12        6.28        4.14      1.25 o 
  -3   3  12        1.42        1.69      1.31 o 
  -2   3  12        0.01        1.65      0.59 o 
  -1   3  12        8.68       10.26      1.47 o 
   0   3  12       22.17       23.68      2.16 o 
   1   3  12        2.99        4.08      1.02 o 
   2   3  12        3.67        3.02      0.91 o 
   3   3  12        8.23        9.62      1.39 o 
   4   3  12        1.74        1.82      0.70 o 
   5   3  12        1.79        2.31      0.75 o 
   6   3  12        1.69        1.38      0.72 o 
  -4   4  12        0.01        0.71      0.74 o 
  -3   4  12        0.02        1.80      0.96 o 
  -2   4  12        5.53        7.75      1.43 o 
  -1   4  12        0.01        1.79      0.67 o 
   0   4  12       21.36       14.23      1.66 o 
   1   4  12        0.11        1.71      0.72 o 
   2   4  12        0.95        1.10      0.77 o 
   3   4  12       12.77       14.67      1.86 o 
   4   4  12        2.17        3.60      1.06 o 
   5   4  12        0.00        0.44      0.40 o 
   6   4  12        0.47        0.36      0.60 o 
  -4   5  12        1.11        1.52      0.88 o 
  -3   5  12        5.45        5.04      1.16 o 
  -2   5  12        8.96       10.93      1.56 o 
  -1   5  12       21.38       18.86      2.48 o 
   0   5  12        4.99        6.41      1.55 o 
   1   5  12        0.36        1.34      0.66 o 
   2   5  12        0.10        0.44      0.76 o 
   3   5  12       10.98        9.19      1.38 o 
   4   5  12        1.16        2.07      0.69 o 
   5   5  12        6.12        5.92      1.16 o 
   6   5  12        1.69        0.86      0.85 o 
  -3   6  12        0.33        1.24      0.86 o 
  -2   6  12       15.00       21.20      3.32 o 
  -1   6  12        0.31        1.57      0.64 o 
   0   6  12        5.75        5.55      1.26 o 
   1   6  12        4.33        1.20      0.77 o 
   2   6  12        2.28        3.76      1.21 o 
   3   6  12        1.56        3.13      1.87 o 
   4   6  12        0.01        1.55      0.77 o 
   5   6  12        0.39        1.13      0.49 o 
  -2   7  12       10.82        8.16      1.47 o 
  -1   7  12       12.91       11.54      1.97 o 
   0   7  12        8.90        7.63      1.83 o 
   1   7  12        1.52        0.82      0.75 o 
   2   7  12        1.32        2.18      0.75 o 
   3   7  12        5.70        5.84      1.38 o 
   4   7  12        5.23        6.13      1.84 o 
   5   7  12        0.31        1.40      0.73 o 
  -1   8  12        2.93        2.49      1.19 o 
   0   8  12        0.92        1.11      1.49 o 
   1   8  12        0.93        1.21      0.80 o 
   2   8  12        0.00        1.59      0.84 o 
   3   8  12        0.12        0.40      0.72 o 
   1  -1  13        1.54        1.32      1.86 o 
   2  -1  13        0.94       -0.14      1.25 o 
  -1   0  13        2.37        1.84      0.84 o 
   0   0  13        0.21        1.25      0.71 o 
   2   0  13        0.07        1.63      0.68 o 
   3   0  13        9.99        8.99      2.17 o 
  -2   1  13        1.36        1.73      0.87 o 
  -1   1  13        5.13        5.70      1.70 o 
   0   1  13        0.11       -0.03      1.22 o 
   1   1  13        1.02        2.68      1.10 o 
   2   1  13        2.80        1.11      1.01 o 
   3   1  13       14.77       10.59      2.83 o 
   4   1  13       18.68       19.97      4.91 o 
  -2   2  13        0.27        1.64      0.87 o 
  -1   2  13        3.12        2.60      1.28 o 
   0   2  13        0.19        1.71      0.65 o 
   1   2  13        0.76        1.06      1.12 o 
   2   2  13        0.02        0.77      0.54 o 
   3   2  13        8.29        7.69      3.01 o 
   4   2  13        2.42        1.87      0.87 o 
  -2   3  13        0.06        1.30      0.96 o 
  -1   3  13        1.24        1.25      0.77 o 
   0   3  13        1.16        2.70      0.74 o 
   1   3  13        4.06        5.80      0.98 o 
   2   3  13        0.80        0.61      0.59 o 
   3   3  13        0.21        0.11      0.63 o 
   4   3  13       24.26       20.08      5.57 o 
  -2   4  13        1.93        2.02      0.95 o 
  -1   4  13        7.00        8.04      1.64 o 
   0   4  13       11.60       11.79      2.29 o 
   1   4  13        3.87        4.04      1.08 o 
   2   4  13        0.85        1.18      0.69 o 
   3   4  13        2.99        4.25      1.06 o 
   4   4  13        0.15        1.07      0.79 o 
  -1   5  13        0.29        1.18      0.71 o 
   0   5  13        1.84        4.89      1.36 o 
   1   5  13        0.66        0.85      0.92 o 
   2   5  13        2.54        0.44      0.88 o 
   3   5  13        0.49        1.00      0.71 o 
   4   5  13        4.44        4.53      1.07 o 
  -1   6  13        8.72        9.65      1.39 o 
   0   6  13        2.45        3.63      1.25 o 
   1   6  13        0.68        0.76      1.25 o 
   2   6  13        0.18        0.90      0.92 o 
   3   6  13        0.14        1.46      0.58 o 
                                                 
